# Supplementary material for: Targeting TGF-β for treatment of osteogenesis imperfecta
Source: J Clin Invest. 2022 Apr 1;132(7):e152571. doi: 10.1172/JCI152571 (PMC8970679; doi:10.1172/JCI152571)
Supplement: Supplemental tables 1-9 [file jci-132-152571-s166.xlsx]

## Sheet: Table S1
Supplementary Table 1. Characteristics of children from whom bone was collected for analysis and analyses conducted on bone samples
Group	ID	Age	Indication for skeletal surgery	Anatomic location	Mutation	Calcium	Vitamin D	AED	PPI	BPN therapy	Experiment performed
non-OI Control	C5	12	Acetabular displasia	Femur	NA	No	Yes	No	No	No	HE, osteocyte density, IHC, WB, RPPA
	C14	10	Bilateral congenital subluxation of hip	Femur	NA	No	No	Yes	No	No	HE, osteocyte density, IHC, WB ,RNASeq, RPPA
	C15	11	Cerebral palsy, Hip dislocation	Femur	NA	No	No	Yes	Yes	No	HE, osteocyte density, IHC, WB ,RNASeq, RPPA
	C18	10	Cerebral palsy, Acquired subluxation of hip	Femur	NA	Yes	Yes	No	No	No	HE, osteocyte density, IHC ,RNASeq, NanoString, RPPA
OI Type III	OI62	6	OI type III	Femur or Tibia	COL1A1 p.Gly866Ser	No	Yes	No	No	Yes	HE, osteocyte density, IHC, WB, RPPA
	OI33	8	OI type III	Femur or Tibia	COL1A2 p.Gly760Arg	No	Yes	No	No	Yes	HE, osteocyte density, IHC, WB,RNASeq, RPPA
	OI41	4	OI type III	Femur	COL1A1 p.Gly821Ser	No	Yes	No	No	Yes	HE, IHC, RPPA
	OI91	1.8	OI type III	Tibia	COL1A1 p.Gly767Ser	Yes	Yes	No	No	Yes	HE, osteocyte density, IHC, RPPA
	OI83	4	OI type III	Femur	COL1A2 p.Gly949Ser	No	No	No	No	Yes	HE, osteocyte density, IHC, RPPA
	OI35	9	OI type III	Tibia	COL1A2 p.Gly358Ser	Yes	Yes	No	No	Yes	HE, IHC, WB
	OI3	2	OI type III	Femur or Tibia	COL1A1 p.Gly944Ala	No	No	No	No	Yes	HE, osteocyte density, IHC, RPPA
	OI13	3	OI type III	Tibia	COL1A1 p.Gly821Ser	No	Yes	No	No	Yes	HE, osteocyte density, IHC, RNASeq, RPPA
	OI85	8	OI type III	Tibia	COL1A2 p.del345Val	No	Yes	No	No	Yes	HE, osteocyte density, WB, RNASeq, NanoString, RPPA
	OI70	3	OI type III	Femur	COL1A1 p.Gly857Cys	No	Yes	No	No	Yes	HE, osteocyte density, WB

## Sheet: Table S2
Supplementary Table 2. Comparison of direction of expression changes between the NanoString and RNASeq platforms
Gene name	NanoString	RNASeq	Direction
AHR	2.32	1.51218	▲ ▲
APC	1.19	-1.50566	▲ ▼
AXIN1	-2.07	-2.63129	▼ ▼
AXIN2	3.79	4.51858	▲ ▲
BAMBI	8.16	8.38236	▲ ▲
BCL9	3.34	3.43969	▲ ▲
BIRC5	-8.34	-9.07204	▼ ▼
BMP4	8.79	15.1776	▲ ▲
BTRC	-1.3	-1.28463	▼ ▼
CAMK2B	1.39	21.7272	▲ ▲
CCND1	7.97	7.04769	▲ ▲
CCND2	1.03	1.26258	▲ ▲
CCND3	-4.66	-4.96631	▼ ▼
CD44	3.43	2.51486	▲ ▲
CDH1	-3.83	-9.68124	▼ ▼
CDH11	9.74	10.4787	▲ ▲
CDKN2A	2.59	2.95587	▲ ▲
CEBPD	-2.26	-2.19312	▼ ▼
COL1A2	11.58	11.1352	▲ ▲
CREBBP	-1.17	-1.75589	▼ ▼
CSNK1A1	1.16	1.0772	▲ ▲
CSNK2A1	1.07	-1.04424	▲ ▼
CTBP1	-1.18	-1.31215	▼ ▼
CTNNB1	3.82	3.77663	▲ ▲
CUL1	-1.12	-1.19524	▼ ▼
CXCL12	-3.3	-3.62812	▼ ▼
CXCR4	-19.7	-14.8106	▼ ▼
CXXC4	1.33	4.67358	▲ ▲
DAB2	4.58	3.39508	▲ ▲
DIXDC1	7.33	5.12328	▲ ▲
DKK1	10.48	11.0764	▲ ▲
DKK2	1.58	1.81991	▲ ▲
DKK3	12.95	12.2083	▲ ▲
DVL1	2.68	2.69114	▲ ▲
DVL2	-1.02	1.26095	▼ ▲
EFNB1	3.41	3.97085	▲ ▲
EGFR	1.9	3.78925	▲ ▲
EGR1	2.57	1.30423	▲ ▲
EP300	-1.11	-1.91394	▼ ▼
ERBB2	1.39	4.97592	▲ ▲
ETS2	-1.24	-1.13093	▼ ▼
FBXW11	1.08	1.07278	▲ ▲
FBXW4	1.35	1.3125	▲ ▲
FGF7	9.74	6.43822	▲ ▲
FN1	29.41	23.4674	▲ ▲
FOSL1	2.35	8.81683	▲ ▲
FRAT1	-6.69	-6.38942	▼ ▼
FRZB	-1.67	-1.45683	▼ ▼
FZD1	3.92	3.76302	▲ ▲
FZD2	-1.59	-1.16551	▼ ▼
FZD3	3.62	4.06824	▲ ▲
FZD4	2.24	2.15232	▲ ▲
FZD5	7.09	3.22496	▲ ▲
FZD6	1.09	-1.25969	▲ ▼
FZD7	5.35	4.76268	▲ ▲
FZD8	5.02	6.56516	▲ ▲
FZD9	1.05	-2.02707	▲ ▼
GPC4	11.91	12.1168	▲ ▲
GSK3A	-1.37	-1.50335	▼ ▼
GSK3B	-1.09	-1.54254	▼ ▼
ID2	-1.28	-1.09684	▼ ▼
IGF1	4.39	3.2411	▲ ▲
IGF2	5.87	6.79645	▲ ▲
IL6	3.29	14.9256	▲ ▲
IRS1	9.36	7.38095	▲ ▲
JAG1	3.62	3.07807	▲ ▲
JUN	-1.06	1.07209	▼ ▲
KLF5	-5.63	-10.3895	▼ ▼
KREMEN1	1.23	-1.03297	▲ ▼
LEF1	1.81	1.69259	▲ ▲
LRP5	4.65	3.48757	▲ ▲
LRP6	6.61	5.06932	▲ ▲
MAPK10	2.84	4.72325	▲ ▲
MAPK8	1.77	1.62455	▲ ▲
MAPK9	1.12	-1.08418	▲ ▼
MMP2	13.63	14.6033	▲ ▲
MMP7	1.71	4.12215	▲ ▲
MMP9	3.96	4.04802	▲ ▲
MYC	-1.64	-2.0785	▼ ▼
MYLK	5.63	4.76386	▲ ▲
NANOG	3.12	-13.0273	▲ ▼
NFATC1	6.84	5.35883	▲ ▲
NKD1	2.34	7.78783	▲ ▲
NLK	-1.4	-2.12254	▼ ▼
NRCAM	2.53	4.03843	▲ ▲
NRP1	3.46	2.74305	▲ ▲
PDGFRA	7.92	6.15142	▲ ▲
PKN1	-1.77	-1.63403	▼ ▼
PLAUR	1.1	1.05357	▲ ▲
PLCB1	1.35	1.17242	▲ ▲
PLCB4	7.97	6.12039	▲ ▲
PORCN	2.37	3.07014	▲ ▲
PPARD	4.01	3.45186	▲ ▲
PPP3CA	1.26	1.28752	▲ ▲
PPP3CB	1.28	1.01846	▲ ▲
PPP3CC	2.35	1.79711	▲ ▲
PPP3R1	-1.33	-1.56115	▼ ▼
PRKACA	1.55	1.30153	▲ ▲
PRKACB	-1.24	-1.47185	▼ ▼
PRKCA	3.19	1.8796	▲ ▲
PRKCB	-10.66	-19.8993	▼ ▼
PRKX	1.62	1.20728	▲ ▲
PROM1	-2.27	-33.4776	▼ ▼
PTGS2	-3.06	-4.11791	▼ ▼
PYGO1	8.97	6.65938	▲ ▲
RAC1	1.9	1.55254	▲ ▲
RAC2	-5.72	-5.43876	▼ ▼
RAC3	2.78	2.96437	▲ ▲
RBX1	-1.45	-1.21178	▼ ▼
RHOA	-1.09	-1.09831	▼ ▼
RUNX2	8.34	6.99245	▲ ▲
RUVBL1	1.08	1.03385	▲ ▲
SERPINE1	10.61	10.9703	▲ ▲
SFRP1	3.97	4.27681	▲ ▲
SFRP2	7.99	14.8627	▲ ▲
SFRP4	61.98	60.3783	▲ ▲
SIX1	3.2	2.75059	▲ ▲
SKP1	1.08	1.32858	▲ ▲
SMAD2	1.26	1.10331	▲ ▲
SMAD3	5.13	4.04614	▲ ▲
SMAD4	1.23	1.06156	▲ ▲
SMO	5.39	6.71461	▲ ▲
SNAI1	7.71	15.1701	▲ ▲
SNAI2	3.95	3.85262	▲ ▲
SOST	8.83	9.31998	▲ ▲
SOX17	2.94	4.25097	▲ ▲
SOX2	1.39	-3.17575	▲ ▼
SOX9	9.29	10.8832	▲ ▲
STAT3	1.05	-1.27273	▲ ▼
TBL1XR1	1.1	1.06063	▲ ▲
TCF4	4.08	2.93434	▲ ▲
TCF7	1.23	1.2438	▲ ▲
TCF7L1	4.15	5.40034	▲ ▲
TGFB1	1.33	1.02346	▲ ▲
TGFB3	8.99	8.25937	▲ ▲
TIMP1	9.2	12.3724	▲ ▲
TLE1	-1.75	-1.51951	▼ ▼
TP53	1.08	1.00756	▲ ▲
TWIST1	10.27	8.69102	▲ ▲
TWIST2	2.21	-1.39813	▲ ▼
VANGL1	1.48	1.17249	▲ ▲
VEGFA	1.53	1.31057	▲ ▲
WIF1	9.19	10.2806	▲ ▲
WNT1	1.39	12.8474	▲ ▲
WNT10B	3.39	1.58875	▲ ▲
WNT11	-1.05	-1.52906	▼ ▼
WNT16	2.59	23.6165	▲ ▲
WNT2B	9.35	23.0953	▲ ▲
WNT3	3.48	5.88266	▲ ▲
WNT4	1.96	7.90079	▲ ▲
WNT5A	4.93	13.6062	▲ ▲
WNT5B	3.8	5.29943	▲ ▲
WNT9A	1.64	2.53034	▲ ▲
ZEB1	2.86	2.90082	▲ ▲
ZEB2	1.49	1.05145	▲ ▲

## Sheet: Table S3
Supplementary Table 3. Gene Ontology (GO) analysis results with enrichment fold-change in OI type III bone
GO Description (skeletal processes)	Fold-Change (type III-OI vs. non-OI)	p-value (type III-OI vs. non-OI)
endochondral bone growth	7.287	1.17241e-05
chondrocyte morphogenesis involved in endochondral bone morphogenesis	12.285	1.42687e-05
bone growth	4.34723	4.70271e-05
negative regulation of bone resorption	-2.88519	0.000161234
negative regulation of bone remodeling	-2.36441	0.00110482
bone development	10.7658	0.00132594
bone mineralization	8.34987	0.00381378
ossification involved in bone remodeling	3.4404	0.00540422
regulation of bone resorption	8.59378	0.00548954
regulation of bone remodeling	8.32706	0.00561937
bone maturation	7.26146	0.00988044
bone resorption	6.36501	0.010371
negative regulation of bone trabecula formation	16.0694	0.0166998
regulation of bone trabecula formation	16.0694	0.0166998
bone sialoprotein binding	5.19392	0.0176736
regulation of bone mineralization involved in bone maturation	-28.2323	0.0236997
cartilage development involved in endochondral bone morphogenesis	14.868	0.0242692
negative regulation of bone development	-16.3685	0.0283596
bone regeneration	26.1114	0.0287582
bone trabecula formation	16.0418	0.0302454
positive regulation of bone remodeling	9.61137	0.0306748
positive regulation of bone resorption	9.61137	0.0306748
negative regulation of bone mineralization	-10.7757	0.0311633
chondrocyte development involved in endochondral bone morphogenesis	11.3451	0.0359546
bone mineralization involved in bone maturation	2.87887	0.0419037
GO Description (bone cell)
negative regulation of osteoblast proliferation	2.22207	2.14569e-05
osteoblast fate commitment	4.90698	3.07478e-05
negative regulation of osteoblast differentiation	2.66556	0.000141706
osteoblast differentiation	7.49776	0.000142369
multinuclear osteoclast differentiation	14.4354	0.000228921
osteoclast fusion	3.15526	0.000793769
osteoclast proliferation	2.51853	0.00371519
canonical Wnt signaling pathway involved in osteoblast differentiation	3.11805	0.00755837
osteoclast development	4.04888	0.0198194
negative regulation of osteoclast development	-26.1861	0.0316139
regulation of osteoclast development	-4.68109	0.0330839
GO Description (collagen)
basement membrane collagen trimer	9.2481	3.17415e-08
collagen type IV trimer	8.38671	1.99038e-07
network-forming collagen trimer	8.88915	1.24325e-06
collagen binding	9.27665	1.02623e-05
collagen type VI trimer	14.8057	1.36357e-05
collagen type I trimer	17.6667	1.43169e-05
collagen type V trimer	16.3428	8.99489e-05
procollagen glucosyltransferase activity	4.48645	0.000149957
procollagen-lysine 5-dioxygenase activity	4.48645	0.000149957
collagen type XI trimer	8.86367	0.000183017
negative regulation of collagen biosynthetic process	2.96974	0.000313779
collagen trimer	12.8713	0.000364947
collagen fibril organization	16.3914	0.00038828
fibrillar collagen trimer	18.1736	0.000544796
collagen binding involved in cell-matrix adhesion	4.07414	0.000626421
procollagen-proline 3-dioxygenase activity	4.87836	0.000702521
regulation of collagen metabolic process	2.66046	0.00084668
FACIT collagen trimer	7.36753	0.00315539
collagen metabolic process	5.22527	0.00334926
positive regulation of collagen fibril organization	-1.69534	0.0053537
regulation of collagen binding	1.77884	0.00603761
collagen catabolic process	2.4754	0.0101241
regulation of collagen biosynthetic process	2.28526	0.0124448
collagen type IX trimer	-2.61785	0.0150679
negative regulation of collagen metabolic process	5.88237	0.0157624
anchoring collagen complex	7.41827	0.0192886
procollagen-proline dioxygenase activity	1.53059	0.0197611
regulation of collagen catabolic process	4.52372	0.0207595
regulation of collagen fibril organization	2.27696	0.0237879
collagen biosynthetic process	14.3292	0.0242519
positive regulation of collagen biosynthetic process	2.23125	0.0260785
collagen-activated tyrosine kinase receptor signaling pathway	14.7564	0.0337297
positive regulation of collagen metabolic process	2.10169	0.0343009
collagen-activated signaling pathway	14.2365	0.0345697
collagen V binding	2.63337	0.037715
GO Description (signalings)
BMP-TGFβ-SMAD pathway
regulation of pathway-restricted SMAD protein phosphorylation	1.9132	1.78e-15
positive regulation of pathway-restricted SMAD protein phosphorylation	1.75904	5.52e-10
BMP signaling pathway involved in heart development	6.92046	3.05e-08
BMP receptor activity	4.37232	6.82e-08
negative regulation of pathway-restricted SMAD protein phosphorylation	2.95784	6.87e-07
BMP signaling pathway	1.85204	1.89e-06
SMAD protein complex	1.84992	1.29e-05
regulation of SMAD protein signal transduction	1.56768	1.48e-05
cellular response to BMP stimulus	2.61486	4.26e-05
response to BMP	2.61486	4.26e-05
regulation of BMP signaling pathway	2.27219	6.21e-05
BMP signaling pathway involved in heart induction	6.21233	8.02e-05
negative regulation of BMP signaling pathway	3.65398	0.000256342
positive regulation of SMAD protein signal transduction	1.59282	0.000370139
pathway-restricted SMAD protein phosphorylation	1.59586	0.000697365
BMP binding	5.68836	0.000776934
sequestering of BMP in extracellular matrix	5.89231	0.0020908
I-SMAD binding	2.44361	0.00250722
ubiquitin-dependent SMAD protein catabolic process	1.50169	0.00253508
negative regulation of SMAD protein complex assembly	2.36255	0.00440533
BMP receptor complex	5.9346	0.00975955
heteromeric SMAD protein complex	2.06791	0.00998822
sequestering of BMP from receptor via BMP binding	13.3266	0.0134818
SMAD binding	6.45579	0.0174112
co-SMAD binding	1.40994	0.023062
sequestering of TGFbeta in extracellular matrix	2.24538	0.0255493
common-partner SMAD protein phosphorylation	1.35043	0.0347033
PTH pathway
regulation of parathyroid hormone secretion	2.69296	0.000107909
response to parathyroid hormone	4.33042	0.00888953
cellular response to parathyroid hormone stimulus	4.29618	0.0111016
parathyroid hormone receptor activity	11.5599	0.0324121
Wnt pathway
Wnt-activated receptor activity	2.40412	8.7e-12
coreceptor activity involved in Wnt signaling pathway	3.6538	2.74e-09
coreceptor activity involved in Wnt signaling pathway, planar cell polarity pathway	4.05464	2.25e-07
non-canonical Wnt signaling pathway involved in heart development	4.02729	5.07e-06
cell-cell signaling by wnt	1.67483	5.1e-06
regulation of Wnt signaling pathway, planar cell polarity pathway	2.24682	3.08e-05
negative regulation of canonical Wnt signaling pathway	1.52176	4.58e-05
negative regulation of Wnt signaling pathway involved in heart development	6.70688	4.9e-05
Wnt-Frizzled-LRP5/6 complex	3.32807	6.79e-05
non-canonical Wnt signaling pathway via JNK cascade	1.79975	7.75e-05
non-canonical Wnt signaling pathway via MAPK cascade	1.79975	7.75e-05
positive regulation of non-canonical Wnt signaling pathway	1.8355	0.000140655
Wnt-protein binding	5.1743	0.000141805
positive regulation of Wnt signaling pathway, planar cell polarity pathway	2.63363	0.000263596
canonical Wnt signaling pathway	2.26268	0.000477398
Wnt signaling pathway involved in somitogenesis	4.53426	0.00116124
coreceptor activity involved in canonical Wnt signaling pathway	2.79128	0.0023108
Wnt signalosome	2.53915	0.00376134
Wnt signaling pathway involved in midbrain dopaminergic neuron differentiation	3.26016	0.00641548
canonical Wnt signaling pathway involved in osteoblast differentiation	3.11805	0.00755837
canonical Wnt signaling pathway involved in mesenchymal stem cell differentiation	3.11805	0.00755837
non-canonical Wnt signaling pathway involved in midbrain dopaminergic neuron differentiation	11.0208	0.0109965
regulation of non-canonical Wnt signaling pathway	3.73156	0.0112258
canonical Wnt signaling pathway involved in positive regulation of epithelial to mesenchymal transition	3.45267	0.0140602
regulation of Wnt signaling pathway involved in heart development	1.8621	0.0173057
canonical Wnt signaling pathway involved in negative regulation of apoptotic process	3.35327	0.0175123
canonical Wnt signaling pathway involved in midbrain dopaminergic neuron differentiation	3.48379	0.0189235
canonical Wnt signaling pathway involved in regulation of cell proliferation	3.13105	0.0190095
Wnt signaling pathway involved in heart development	3.49896	0.0190717
positive regulation of canonical Wnt signaling pathway	8.76137	0.029452
Wnt signaling pathway involved in kidney development	2.53559	0.0321294
canonical Wnt signaling pathway involved in metanephric kidney development	2.53559	0.0321294
receptor internalization involved in canonical Wnt signaling pathway	1.32474	0.0469052
Notch pathway
Notch signaling pathway	1.41319	5.24e-07
Notch signaling involved in heart development	2.58092	1.14e-06
positive regulation of Notch signaling pathway involved in heart induction	12.3556	3.49e-05
regulation of Notch signaling pathway involved in heart induction	12.3556	3.49e-05
Notch receptor processing	1.3087	9.91e-05
regulation of Notch signaling pathway	1.59976	0.000413664
negative regulation of Notch signaling pathway	1.92805	0.00121142
Notch receptor processing, ligand-dependent	1.23327	0.00160884
Notch binding	1.46883	0.00328016

## Sheet: Table S4
Supplementary Table 4. Top 20 gene set enrichment analysis (GSEA) results of OI type III and non-OI transcription profiles
Enriched in OI bone
NAME	SIZE	NES	FDR q-val
KEGG_ECM_RECEPTOR_INTERACTION	84	2.33964	0
KEGG_AXON_GUIDANCE	126	2.27311	0
KEGG_RIBOSOME	86	2.20289	0
KEGG_BASAL_CELL_CARCINOMA	52	2.18453	0
KEGG_HEDGEHOG_SIGNALING_PATHWAY	52	2.12522	0.000380398
KEGG_OXIDATIVE_PHOSPHORYLATION	100	1.96254	0.00257433
KEGG_ARRHYTHMOGENIC_RIGHT_VENTRICULAR_CARDIOMYOPATHY_ARVC	72	1.95854	0.00220657
KEGG_TGF_BETA_SIGNALING_PATHWAY	85	1.9224	0.00295664
KEGG_FOCAL_ADHESION	196	1.92078	0.00262813
KEGG_DILATED_CARDIOMYOPATHY	86	1.78299	0.0128057
KEGG_HYPERTROPHIC_CARDIOMYOPATHY_HCM	81	1.77568	0.0123557
KEGG_GLYCOSAMINOGLYCAN_BIOSYNTHESIS_CHONDROITIN_SULFATE	22	1.71208	0.0216673
KEGG_VALINE_LEUCINE_AND_ISOLEUCINE_DEGRADATION	43	1.58922	0.0658605
KEGG_GLYCOSAMINOGLYCAN_DEGRADATION	20	1.57781	0.0679665
KEGG_MELANOGENESIS	96	1.57389	0.0656316
KEGG_WNT_SIGNALING_PATHWAY	143	1.55026	0.0758211
KEGG_CARDIAC_MUSCLE_CONTRACTION	70	1.53689	0.0799401
KEGG_ARGININE_AND_PROLINE_METABOLISM	51	1.53606	0.0761431
KEGG_REGULATION_OF_ACTIN_CYTOSKELETON	201	1.5266	0.0772961
KEGG_PARKINSONS_DISEASE	99	1.52488	0.0743373
Enriched in non-OI bone
KEGG_CELL_CYCLE	124	-2.73731	0
KEGG_SYSTEMIC_LUPUS_ERYTHEMATOSUS	127	-2.5927	0
KEGG_DNA_REPLICATION	36	-2.42541	0
KEGG_PRIMARY_IMMUNODEFICIENCY	35	-2.21236	0
KEGG_HOMOLOGOUS_RECOMBINATION	26	-2.15544	0
KEGG_ALLOGRAFT_REJECTION	34	-2.08262	0.000201389
KEGG_GRAFT_VERSUS_HOST_DISEASE	37	-2.07938	0.000172619
KEGG_ANTIGEN_PROCESSING_AND_PRESENTATION	67	-2.03467	0.000285301
KEGG_INTESTINAL_IMMUNE_NETWORK_FOR_IGA_PRODUCTION	45	-2.01954	0.000362215
KEGG_NOD_LIKE_RECEPTOR_SIGNALING_PATHWAY	58	-1.99138	0.00100543
KEGG_MISMATCH_REPAIR	23	-1.97318	0.00113721
KEGG_B_CELL_RECEPTOR_SIGNALING_PATHWAY	73	-1.95996	0.00113086
KEGG_SPLICEOSOME	123	-1.95844	0.00104387
KEGG_ASTHMA	25	-1.90949	0.00248507
KEGG_OOCYTE_MEIOSIS	103	-1.90937	0.0023194
KEGG_NATURAL_KILLER_CELL_MEDIATED_CYTOTOXICITY	116	-1.84026	0.00483088
KEGG_CYTOSOLIC_DNA_SENSING_PATHWAY	43	-1.83701	0.00466785
KEGG_LEISHMANIA_INFECTION	70	-1.82533	0.00515923
KEGG_PORPHYRIN_AND_CHLOROPHYLL_METABOLISM	28	-1.81043	0.0055259
KEGG_FC_EPSILON_RI_SIGNALING_PATHWAY	73	-1.79883	0.00586409

## Sheet: Table S5
Supplementary Table 5. List of genes with significant change in expression in OI type III bone compared to non-OI bone
Gene Symbol	Fold-Change(TypeIII-OI vs. non-OI)	p-value(TypeIII-OI vs. non-OI)	Direction
MAMDC2	19.9722	8.62808e-09	OI up
MID1	7.18898	1.0754e-07	OI up
PTPRS	7.16668	2.2392e-07	OI up
NFE2L1	3.19913	5.2043e-07	OI up
RAI2	10.3915	5.37828e-07	OI up
CALHM2	4.01222	6.00908e-07	OI up
DIP2C	6.4079	6.0996e-07	OI up
GAS1RR	9.65767	8.49601e-07	OI up
DKK1	16.7127	1.00396e-06	OI up
PTGIS	15.9768	1.20374e-06	OI up
TNFSF11	19.2249	1.31493e-06	OI up
TUSC3	7.07758	1.54544e-06	OI up
FRMPD4	17.441	1.6234e-06	OI up
MYO6	10.0295	1.95656e-06	OI up
HEYL	6.83947	2.05221e-06	OI up
TANC1	10.2434	2.13418e-06	OI up
MEX3D	3.31893	2.1448e-06	OI up
ITGAV	7.41129	2.39732e-06	OI up
NKD2	19.5188	2.40719e-06	OI up
HSPB7	18.4361	2.44828e-06	OI up
PRTG	7.63471	2.48813e-06	OI up
ZEB1	3.05815	2.78213e-06	OI up
FERMT2	6.23803	2.96341e-06	OI up
EPDR1	4.39064	3.27765e-06	OI up
EML1	8.96366	3.46889e-06	OI up
DAB2IP	8.1446	3.62294e-06	OI up
ELP3	2.05691	4.32294e-06	OI up
GNAI1	3.73458	4.35854e-06	OI up
MSX1	10.6528	4.41154e-06	OI up
SMARCA1	6.20638	4.6273e-06	OI up
PTPN14	6.3375	4.88488e-06	OI up
PTK2	2.54303	5.11595e-06	OI up
PMP22	5.78985	5.25008e-06	OI up
MTSS2	4.76032	5.25195e-06	OI up
ZDHHC1	5.10441	5.26816e-06	OI up
STXBP6	15.2656	5.40838e-06	OI up
ID3	6.65593	5.6207e-06	OI up
FHOD3	23.3874	5.66838e-06	OI up
MYO1B	14.8924	6.16712e-06	OI up
AS3MT	8.65768	6.23215e-06	OI up
TMEM98	8.37161	6.39149e-06	OI up
UGGT2	5.03222	7.26469e-06	OI up
DLX5	14.6612	7.52595e-06	OI up
PTPN3	5.52144	7.73886e-06	OI up
APCDD1	16.7476	7.90522e-06	OI up
MRC2	10.1248	7.97872e-06	OI up
SYDE1	5.46059	8.07968e-06	OI up
RIN2	5.18374	8.84128e-06	OI up
CDH11	9.65005	9.31972e-06	OI up
C1orf54	4.79263	1.05961e-05	OI up
FRMD6	8.86829	1.13709e-05	OI up
PTPRM	4.87877	1.2078e-05	OI up
RBFOX2	9.28324	1.23196e-05	OI up
FKBP9	6.21164	1.29333e-05	OI up
AOPEP	5.43825	1.29459e-05	OI up
COL15A1	11.7031	1.30889e-05	OI up
NES	7.81365	1.34902e-05	OI up
AGAP1	4.57541	1.37713e-05	OI up
MEF2C	3.34865	1.42474e-05	OI up
PCCA	2.04785	1.45241e-05	OI up
PHYH	2.41479	1.52397e-05	OI up
HHAT	2.53408	1.81027e-05	OI up
SMAD6	8.803	1.85469e-05	OI up
BOC	11.8948	2.04521e-05	OI up
ARMCX1	4.42942	2.28599e-05	OI up
PKNOX2	3.60872	2.31456e-05	OI up
MTMR2	2.89207	2.33796e-05	OI up
DPT	20.419	2.39947e-05	OI up
INSC	14.4005	2.41873e-05	OI up
YES1	3.79976	2.63659e-05	OI up
OXCT1	3.05251	2.66713e-05	OI up
VWA1	8.3198	2.67601e-05	OI up
GPR176	4.04336	2.7212e-05	OI up
GULP1	4.53399	2.72428e-05	OI up
ACOX2	4.62012	2.824e-05	OI up
UST	14.6321	2.88583e-05	OI up
SDF4	2.15608	2.89863e-05	OI up
FZD7	4.55863	2.91238e-05	OI up
GABRB2	13.81	2.92224e-05	OI up
LUM	30.4326	2.96972e-05	OI up
VASH2	2.84314	3.02172e-05	OI up
DOCK1	7.23535	3.10651e-05	OI up
FAM171A1	6.85912	3.14493e-05	OI up
PLXNA1	4.18674	3.2302e-05	OI up
BGN	16.6302	3.31288e-05	OI up
EPHX2	2.76133	3.34991e-05	OI up
BMP8B	18.4922	3.39035e-05	OI up
ZBTB7C	13.9838	3.49698e-05	OI up
PLS3	9.63934	3.58826e-05	OI up
HYKK	7.43467	3.58891e-05	OI up
OGN	34.0019	3.63895e-05	OI up
GSC	12.338	3.84283e-05	OI up
DLX6	14.2991	3.8731e-05	OI up
TBC1D16	4.01577	3.87631e-05	OI up
NGRN	2.23323	3.88471e-05	OI up
PTN	7.14088	3.96988e-05	OI up
ARHGEF10	3.49623	3.98143e-05	OI up
HACD3	2.38596	4.08779e-05	OI up
LAPTM4A	4.84563	4.16354e-05	OI up
RERG	11.0034	4.16559e-05	OI up
SPOCK1	15.5261	4.18325e-05	OI up
TMEM150A	2.47016	4.23043e-05	OI up
NHS	2.51857	4.31488e-05	OI up
PARVA	5.10105	4.3302e-05	OI up
MAP4K3	3.19264	4.34154e-05	OI up
MAGI2	6.83873	4.3571e-05	OI up
EFNB3	6.958	4.49201e-05	OI up
TDRD3	4.47333	4.5027e-05	OI up
SCN3B	25.6316	4.57778e-05	OI up
SEMA4C	3.69756	4.59794e-05	OI up
KIFAP3	2.69239	4.7729e-05	OI up
GRAMD1C	2.65931	4.9346e-05	OI up
GPC6	10.6693	4.93681e-05	OI up
GLI2	10.6164	5.00496e-05	OI up
SIX5	5.12382	5.03203e-05	OI up
PCDHB16	6.23451	5.055e-05	OI up
TMTC2	4.63584	5.06519e-05	OI up
DKK3	15.7013	5.0691e-05	OI up
ANGPTL1	8.07513	5.12806e-05	OI up
GRIK2	22.0913	5.13128e-05	OI up
MDFI	7.34648	5.24912e-05	OI up
SUGCT	7.787	5.41614e-05	OI up
LINC00092	8.24641	5.44791e-05	OI up
SAMD11	6.89949	5.47848e-05	OI up
DOCK7	3.54906	5.54086e-05	OI up
IL17RD	6.63272	5.75937e-05	OI up
RHOD	10.8194	5.82878e-05	OI up
RXYLT1	2.04837	5.87602e-05	OI up
ADGRD1	12.7733	6.11248e-05	OI up
CD200	5.97228	6.1669e-05	OI up
TM4SF18	3.95416	6.28234e-05	OI up
PCDHGB1	6.72039	6.31117e-05	OI up
NAALADL2	6.1997	6.31357e-05	OI up
DNAJC22	29.8706	6.34594e-05	OI up
MAP4	3.74115	6.40442e-05	OI up
AGRN	5.46462	6.46611e-05	OI up
SOWAHB	4.34142	6.53136e-05	OI up
TMEM240	5.0328	6.63158e-05	OI up
SH3PXD2A	10.1045	6.68349e-05	OI up
TCAF1	2.7943	6.71755e-05	OI up
SLC2A10	5.10293	6.74427e-05	OI up
SLC16A2	3.59154	6.78098e-05	OI up
HLCS	2.61107	6.79272e-05	OI up
ROBO1	10.9982	6.88352e-05	OI up
LOC653513	15.4746	6.91373e-05	OI up
CAMSAP2	6.23183	7.16331e-05	OI up
PDGFC	4.59762	7.17976e-05	OI up
FMNL3	4.01073	7.19773e-05	OI up
SYTL2	7.91118	7.31212e-05	OI up
MLF1	7.9448	7.38762e-05	OI up
MAP1A	5.93939	7.43316e-05	OI up
SLC8A3	13.7591	7.59527e-05	OI up
LAMB1	5.91363	7.81801e-05	OI up
TMEM117	11.5211	7.83992e-05	OI up
NPR2	3.8751	7.87587e-05	OI up
LOC101927100	4.26515	7.93758e-05	OI up
PDGFRA	5.41776	8.05634e-05	OI up
EMCN	3.09891	8.12849e-05	OI up
LOC100128885	17.845	8.45047e-05	OI up
CHSY3	7.17277	8.48993e-05	OI up
DCBLD2	3.78624	8.64531e-05	OI up
LRRC49	5.92344	8.69042e-05	OI up
LMCD1	8.3881	8.74887e-05	OI up
MTA3	2.46211	8.78867e-05	OI up
VGLL4	2.97651	8.8465e-05	OI up
HEPH	9.2845	8.85838e-05	OI up
SNX7	14.6335	8.92713e-05	OI up
MBNL2	2.40105	9.07569e-05	OI up
PDE4A	2.87766	9.32559e-05	OI up
BCAR3	3.3228	9.44936e-05	OI up
PARM1	3.58479	9.50556e-05	OI up
EN1	19.7701	9.55785e-05	OI up
SPRED1	6.78513	9.59559e-05	OI up
TBX4	17.0247	9.69043e-05	OI up
PAM	3.51158	9.82618e-05	OI up
PFN2	15.9328	0.00010081	OI up
EFEMP2	6.98863	0.000101333	OI up
SPP1	35.9726	0.000101406	OI up
EMILIN1	5.65856	0.000101554	OI up
C11orf49	2.25303	0.000101806	OI up
KIAA1614	4.7605	0.000102668	OI up
FMN1	5.57116	0.000103325	OI up
ANKH	10.0545	0.000103431	OI up
CC2D2A	8.13271	0.000106968	OI up
ALDH1L2	10.5352	0.000109167	OI up
FGFR1	9.98346	0.0001095	OI up
PRTFDC1	5.58064	0.000114381	OI up
HSF2BP	5.94715	0.000117737	OI up
PTTG1IP	2.05441	0.000117776	OI up
SERP2	5.21729	0.000118232	OI up
DYNLT3	2.18164	0.000118708	OI up
ZNF350-AS1	10.0183	0.000120095	OI up
SNX21	3.86627	0.000122997	OI up
GOLIM4	2.88607	0.000123823	OI up
GPC1	13.1069	0.00012457	OI up
ZNF205	3.37803	0.000124619	OI up
CADM1	11.7463	0.000129131	OI up
DACT2	34.0906	0.000130703	OI up
COL5A2	17.795	0.000131199	OI up
TSPAN12	2.97283	0.000131557	OI up
MICOS10-NBL1	7.49354	0.000132455	OI up
SLC13A3	9.86815	0.000132679	OI up
ITGB1	3.32352	0.000134623	OI up
S1PR3	8.36459	0.000135217	OI up
PPP2R3A	5.7876	0.000138557	OI up
RHBDL2	25.5569	0.000138603	OI up
EXT2	3.5982	0.000139622	OI up
PLCB4	4.36232	0.00013965	OI up
RYK	2.24898	0.000141155	OI up
CPE	20.5324	0.000141889	OI up
CHST6	21.2732	0.000142631	OI up
ALDH7A1	4.83885	0.000144806	OI up
SUSD4	10.4563	0.00014547	OI up
CDKL3	2.5091	0.000147213	OI up
ACVR1	5.59996	0.000147341	OI up
ARHGEF25	3.34199	0.000147788	OI up
CPQ	3.72116	0.000149205	OI up
RWDD2A	3.74097	0.000149307	OI up
DVL1	2.67138	0.00015127	OI up
ZFHX4	8.20961	0.000151403	OI up
SEMA3B	17.2236	0.000151588	OI up
SARDH	5.19269	0.000153949	OI up
ASIC2	6.86228	0.000154344	OI up
DCTD	2.68656	0.000154643	OI up
SLC36A2	17.0845	0.000155058	OI up
TGFB1I1	3.23245	0.000158348	OI up
NDN	4.00744	0.000158556	OI up
TRAM1L1	12.1545	0.000158658	OI up
MBTPS2	2.73451	0.000159551	OI up
C16orf47	24.6761	0.000160879	OI up
ZNF415	4.41976	0.000162054	OI up
EFNA2	45.0041	0.000162422	OI up
CHST3	6.14972	0.000162705	OI up
SPAG16	2.68213	0.000162762	OI up
LGR4	3.02032	0.000163383	OI up
MEIS2	2.08452	0.000164756	OI up
TRMT9B	8.43274	0.000165213	OI up
LRRN3	9.99248	0.000167583	OI up
TWF1	2.5242	0.000168154	OI up
POGLUT2	5.6458	0.000170862	OI up
TMEM31	9.33824	0.000171787	OI up
BRMS1L	2.72325	0.000172586	OI up
DOK6	7.61262	0.000172788	OI up
MIR99AHG	6.0713	0.000173546	OI up
FAM129B	4.20496	0.000174263	OI up
LPAR6	2.13481	0.000175502	OI up
PPP2CB	2.55737	0.00017585	OI up
TXNRD3	3.66703	0.000176095	OI up
CDC14B	2.87788	0.000178163	OI up
GPC4	9.77137	0.000182851	OI up
CLIC4	3.06291	0.00018652	OI up
GINM1	2.33907	0.000188904	OI up
C1QL4	13.8178	0.000189501	OI up
SH3RF1	2.68159	0.000190308	OI up
JAG2	3.90985	0.00019033	OI up
RASAL2	4.93388	0.000190346	OI up
RHOQ	3.01947	0.000190623	OI up
FAM161B	2.04703	0.000191324	OI up
LARGE1	4.03384	0.000191354	OI up
FAT1	13.8713	0.000191776	OI up
RUNX1T1	3.92543	0.00019241	OI up
WASL	2.11427	0.000193275	OI up
DSTN	4.63109	0.000196625	OI up
CLBA1	2.64046	0.00019945	OI up
CDH13	6.20554	0.000200185	OI up
FAM225B	7.84604	0.000203924	OI up
CDH2	15.7995	0.000204905	OI up
LARP6	11.1954	0.000205281	OI up
GSTA4	6.59069	0.000205783	OI up
HOXC5	6.5902	0.000207816	OI up
PALD1	4.90709	0.000210004	OI up
BACE2	2.58019	0.000211053	OI up
SMAD9	5.53458	0.000212664	OI up
EPB41L2	4.52328	0.000215054	OI up
TCTN1	3.36775	0.000218354	OI up
BICC1	7.70928	0.000218861	OI up
GLIS2	10.8108	0.000219402	OI up
TIMP2	5.29886	0.000219684	OI up
CFAP300	9.36374	0.000220893	OI up
ELK3	2.48014	0.000222905	OI up
EXTL2	4.09264	0.0002231	OI up
PTPRZ1	29.8637	0.000224822	OI up
GNA11	3.25579	0.000224887	OI up
FGD5P1	4.65241	0.000226061	OI up
LINC02454	38.0366	0.000226429	OI up
LGR6	10.0683	0.000229197	OI up
RMDN2	2.9632	0.000229378	OI up
NME5	10.3177	0.000229698	OI up
IQSEC2	3.17275	0.000230669	OI up
SDK2	5.51389	0.00023084	OI up
SLC30A4	3.94205	0.000238339	OI up
TBX1	5.41596	0.000238775	OI up
PDGFRB	3.62151	0.000239872	OI up
GNG12	3.58036	0.000241038	OI up
RAB11FIP5	4.92842	0.000241327	OI up
CNN3	7.24507	0.000241563	OI up
CALCR	12.0134	0.000242689	OI up
CYB5D2	2.44072	0.000242936	OI up
OLFML2A	5.51385	0.000244399	OI up
NEK11	3.45813	0.000245354	OI up
FGF9	17.8272	0.000245725	OI up
RTL5	3.53434	0.000246524	OI up
C3orf18	3.73562	0.000247018	OI up
RAB23	5.00368	0.000247254	OI up
PRRX1	22.3944	0.00024778	OI up
THSD1	4.13899	0.000247937	OI up
VSTM4	5.36971	0.000248151	OI up
ACKR3	7.3218	0.00024886	OI up
TSPAN11	19.8494	0.000249032	OI up
SPPL2A	2.64224	0.000249283	OI up
CHAD	16.0694	0.000249902	OI up
SOX9	6.51014	0.000252536	OI up
CNPY4	2.42275	0.00025551	OI up
PRKD1	6.46762	0.000255584	OI up
SKIL	3.09571	0.000256324	OI up
DZIP1	8.73725	0.00025721	OI up
WNT5B	6.77315	0.000258064	OI up
LNX1	8.43731	0.000258756	OI up
TPST1	9.30603	0.000262723	OI up
ARHGEF4	7.16187	0.000264926	OI up
HOXD8	5.89566	0.000265158	OI up
SATB2	13.9964	0.000267327	OI up
NT5E	5.7591	0.000269064	OI up
UNC5B	14.1203	0.000271001	OI up
NDUFA4	2.91526	0.00027522	OI up
LRFN3	3.40934	0.000275672	OI up
TMEM30B	4.68039	0.000276115	OI up
GALNT5	5.78834	0.000276493	OI up
BHLHE40-AS1	2.4858	0.000276605	OI up
CROT	2.95837	0.000276726	OI up
IRX3	7.30477	0.000278981	OI up
FN1	23.1045	0.000279885	OI up
AFAP1L2	2.25353	0.000281212	OI up
HSPB2	8.42329	0.000287583	OI up
LINC00693	3.63141	0.000288264	OI up
ZMYND11	2.09481	0.000290455	OI up
MYOF	4.20043	0.000290781	OI up
NAV3	5.78463	0.000292993	OI up
IL13RA1	3.31831	0.000293014	OI up
HOXC8	4.66641	0.000294481	OI up
TRIM8	2.24791	0.000295115	OI up
TNFSF12	2.33727	0.000297128	OI up
REEP1	2.78593	0.000299157	OI up
GLI3	8.84269	0.000300947	OI up
TCEAL4	2.73403	0.000301691	OI up
PRPH	7.44725	0.000302886	OI up
BDH2	3.0512	0.000303589	OI up
BMP7	22.3562	0.000311108	OI up
ZNF827	3.20778	0.000312101	OI up
ARMH4	12.4663	0.000313204	OI up
ZBTB47	2.57378	0.00031381	OI up
C1orf21	2.67467	0.000314551	OI up
CNRIP1	3.7303	0.000315155	OI up
POMGNT1	2.54295	0.000315236	OI up
FER1L5	7.00953	0.000315817	OI up
FAM171B	4.88888	0.00031799	OI up
GLIS1	20.107	0.000318802	OI up
CLEC14A	4.06679	0.000322264	OI up
GLG1	2.98682	0.0003224	OI up
PHETA1	10.764	0.000324836	OI up
KAZALD1	17.278	0.00032662	OI up
CRYZL2P	2.3484	0.000327097	OI up
SLC41A2	8.38586	0.000333099	OI up
LRRC15	28.4415	0.000333398	OI up
BRSK1	4.57868	0.000333436	OI up
OLFML2B	15.6706	0.000333953	OI up
OLFML1	9.80643	0.00033761	OI up
GLT8D2	14.299	0.000338122	OI up
LHFPL6	4.28774	0.000338558	OI up
CRIP2	4.2405	0.00033913	OI up
TTC23	3.84169	0.000340699	OI up
NME3	2.67016	0.000341413	OI up
PCDHB2	5.97374	0.000343978	OI up
HYAL1	14.6959	0.000345993	OI up
LENG9	3.13752	0.000346218	OI up
LAMA4	5.53773	0.000347266	OI up
PLCG1	2.65071	0.000347343	OI up
SEC31A	3.19992	0.000351849	OI up
TCTN3	2.21105	0.000352342	OI up
FAM110D	7.19322	0.0003528	OI up
PLXNA2	8.65934	0.000352908	OI up
SMAGP	5.05608	0.000353289	OI up
ZFP37	3.92072	0.000353601	OI up
HOXA2	6.08169	0.000354355	OI up
ENOX1	8.04987	0.000354916	OI up
MSI1	9.65317	0.00035583	OI up
LTBP3	4.99351	0.00035754	OI up
SLC30A2	13.5543	0.000358844	OI up
PDGFD	13.8955	0.000359074	OI up
DBNDD2	6.54176	0.000359959	OI up
FNDC4	5.84556	0.000360123	OI up
MOCS2	2.50533	0.000360484	OI up
DMAC1	2.20472	0.000362342	OI up
TEAD2	5.62014	0.000366379	OI up
ST8SIA2	42.48	0.000369096	OI up
EID1	2.17994	0.000369824	OI up
PNMA8B	5.12136	0.000371013	OI up
B3GLCT	2.57295	0.000373052	OI up
HCFC1R1	2.92575	0.00037462	OI up
TP53I11	3.40798	0.000376855	OI up
ITGA10	15.7866	0.00037752	OI up
PSD3	7.34959	0.000377818	OI up
IGSF8	2.87011	0.000378167	OI up
TIAM1	5.25142	0.000382166	OI up
AK5	23.0284	0.000382778	OI up
BOD1	2.7662	0.000387505	OI up
C8orf82	2.02072	0.000389637	OI up
MOB3B	5.51958	0.000390572	OI up
RUNX2	6.82835	0.000393085	OI up
ERICH2	9.385	0.000394851	OI up
TM9SF1	2.12499	0.0003949	OI up
SMYD2	4.45371	0.000395786	OI up
TSPAN6	4.18047	0.000397037	OI up
KCNN2	15.971	0.000397057	OI up
ETV1	13.5454	0.0004002	OI up
ENHO	5.92472	0.000401121	OI up
HAPLN1	35.2862	0.000402475	OI up
PLEKHA1	3.84299	0.000402893	OI up
STEAP3-AS1	3.85954	0.000404417	OI up
SETD7	4.55643	0.000408268	OI up
TULP3	2.95327	0.000408781	OI up
IQCK	4.09105	0.000410414	OI up
LRRFIP2	2.24315	0.00041257	OI up
TMEM185A	2.09742	0.000412621	OI up
IGSF11	35.9935	0.000414609	OI up
SDC2	19.6635	0.000415962	OI up
HIPK4	6.89979	0.000417505	OI up
PTPDC1	4.88166	0.000418316	OI up
CTTNBP2NL	3.5788	0.000418643	OI up
BAMBI	17.8339	0.000419371	OI up
IL17RC	2.81713	0.000419783	OI up
COL21A1	4.86968	0.000429476	OI up
SPARC	18.7131	0.000435292	OI up
GPR153	4.90961	0.000436766	OI up
LOC388282	8.82185	0.000442165	OI up
RHOC	6.92991	0.000442458	OI up
VPS37D	4.66603	0.000445825	OI up
PLCD3	4.09093	0.000447162	OI up
RASAL2-AS1	6.92637	0.000450768	OI up
GJA1	16.1552	0.000451616	OI up
ATP8A2	9.52576	0.000452107	OI up
CCDC8	9.5922	0.000456215	OI up
USP40	2.00973	0.00045725	OI up
DYNC1I1	8.31651	0.000457303	OI up
ETV5	4.09842	0.000459083	OI up
HEY2	12.6394	0.000464223	OI up
PLXNB2	2.24321	0.000464251	OI up
SASH1	4.88639	0.000464741	OI up
SMAD7	3.59842	0.000465488	OI up
SPATS2	2.09006	0.000466012	OI up
HTRA1	21.3732	0.000468503	OI up
RGS4	14.5127	0.000469082	OI up
KCTD15	4.16453	0.000469276	OI up
KIAA1549	3.27265	0.000472749	OI up
ACADL	5.09556	0.000472899	OI up
C2orf27A	5.18506	0.000475759	OI up
PCDHGA12	5.32658	0.000476028	OI up
SYT12	11.0341	0.00047763	OI up
CTSO	2.77388	0.00048001	OI up
PTGFRN	8.75178	0.000482093	OI up
SEPT10	4.07168	0.000482188	OI up
CCDC3	5.70983	0.000484483	OI up
LINC01301	4.17596	0.000485261	OI up
GLDC	6.58934	0.000485813	OI up
MFGE8	5.16741	0.000487662	OI up
KIF1C	2.49523	0.000489878	OI up
RASSF8	5.55776	0.000493663	OI up
HDAC11	2.6189	0.000494395	OI up
LIFR-AS1	7.12304	0.000496891	OI up
KCNMA1	6.13846	0.000499553	OI up
GNG11	2.42592	0.000499662	OI up
DNASE2	3.1149	0.00050215	OI up
SGCD	19.8694	0.00050417	OI up
SHF	4.92769	0.00050589	OI up
NXN	8.24631	0.00050589	OI up
LRP11	3.69204	0.000507475	OI up
EMP2	5.37146	0.000511656	OI up
ZNF883	6.00883	0.000515102	OI up
ANO5	18.4287	0.000515405	OI up
LYSMD1	2.7128	0.000515641	OI up
KDSR	2.48438	0.00051831	OI up
TENM3	33.9448	0.000519524	OI up
ECSCR	3.63357	0.000519558	OI up
FYN	2.75933	0.000521379	OI up
PLPP7	6.83495	0.000521894	OI up
S100A16	6.18637	0.00052604	OI up
CD109	8.56992	0.000527845	OI up
EFNB1	2.94503	0.000529335	OI up
COL4A1	9.05912	0.000530166	OI up
GALNT9	29.1006	0.000532392	OI up
PHLDB1	6.38323	0.00053469	OI up
PDZRN3	9.5899	0.000539306	OI up
GNG4	22.6557	0.000543699	OI up
ENAH	6.2296	0.000543734	OI up
TIAM2	8.90994	0.000548724	OI up
CHST14	2.82148	0.000549481	OI up
C1QTNF5	8.41348	0.000554232	OI up
PZP	4.83554	0.000555145	OI up
BACE1	4.0456	0.000555991	OI up
MXRA7	6.72763	0.000559285	OI up
IFT22	2.43738	0.000563449	OI up
NAALAD2	4.04137	0.000565566	OI up
CLEC3B	3.93532	0.000568903	OI up
RBMS2	2.54754	0.000571226	OI up
SLC39A14	11.2701	0.000571921	OI up
GPRC5C	15.0077	0.000573574	OI up
PLVAP	4.48634	0.000575435	OI up
RFPL1S	2.42399	0.000575441	OI up
ENG	2.29561	0.000576827	OI up
ZNF532	5.77467	0.000580197	OI up
RGS3	7.41526	0.00058663	OI up
PLCE1	3.99134	0.000586668	OI up
MFAP2	20.8165	0.000590895	OI up
WNK3	8.63284	0.000593322	OI up
TMTC3	2.11312	0.000593874	OI up
C15orf65	3.93401	0.000594348	OI up
CRISPLD1	2.89367	0.0005949	OI up
ASCC1	2.39474	0.000595399	OI up
PCDHB3	5.13198	0.000595612	OI up
NRSN2	4.59656	0.000596688	OI up
ADGRL2	2.38047	0.000597993	OI up
HHIPL1	9.22726	0.000600049	OI up
STARD13	4.73153	0.000600241	OI up
LINC00312	9.64985	0.000605847	OI up
PHYHD1	3.7707	0.000610914	OI up
WNT5A	12.401	0.000612228	OI up
THNSL2	5.47152	0.000612478	OI up
IRX6	12.8258	0.000612949	OI up
ARMCX3	2.14444	0.000613643	OI up
SEPT4	3.3225	0.000614854	OI up
SERPINF1	19.2943	0.000615677	OI up
GPR1	45.6961	0.000619894	OI up
EFS	6.65908	0.000620436	OI up
ILDR1	4.73251	0.000620824	OI up
ROBO2	17.1034	0.000622258	OI up
MDFIC	2.32432	0.000628796	OI up
WWTR1	6.20761	0.000631225	OI up
PLD2	2.23616	0.000632084	OI up
OBSL1	2.84252	0.000632713	OI up
VIP	3.66074	0.000632736	OI up
IL17D	15.0647	0.000632832	OI up
ARHGAP44	8.63385	0.000641168	OI up
HOXC11	7.49723	0.000641437	OI up
CLEC18B	2.41644	0.00064475	OI up
SORBS3	2.83495	0.000649617	OI up
SHC4	20.2117	0.000651876	OI up
SLC12A4	2.62125	0.000653283	OI up
FBXL7	8.54394	0.000654269	OI up
NCS1	3.84648	0.00065507	OI up
PNMA2	10.1943	0.000655733	OI up
DSEL	4.61192	0.000663713	OI up
CNIH1	2.15094	0.000663805	OI up
WFIKKN2	7.92124	0.00066416	OI up
ITGA11	25.4031	0.000669577	OI up
PPIC	18.0098	0.000676499	OI up
SNAP91	20.3073	0.00067752	OI up
HOXD-AS2	11.2129	0.000677808	OI up
CYP7B1	2.76839	0.000678374	OI up
ACVR2B-AS1	4.98469	0.00068929	OI up
PMEPA1	4.6736	0.000689784	OI up
MPZL1	4.85079	0.000693416	OI up
TBC1D4	2.97759	0.000699103	OI up
CTSF	6.30513	0.000699404	OI up
LINC00944	3.33243	0.000701146	OI up
MRAS	7.42911	0.000703867	OI up
BAG2	2.71491	0.000705288	OI up
PRKG1	3.69531	0.000706396	OI up
CASK	2.65081	0.000707943	OI up
MYO1D	12.8044	0.000714412	OI up
LINC01852	8.22117	0.000714726	OI up
ACOT2	2.55848	0.00071916	OI up
COL5A1	16.7772	0.000724007	OI up
RRAS	2.60734	0.000728348	OI up
JAM3	4.57061	0.000730764	OI up
VIM	2.94759	0.000730848	OI up
LOC646903	19.3095	0.000732429	OI up
MSC-AS1	4.05743	0.000736088	OI up
PTDSS2	2.23852	0.000740137	OI up
MECR	2.11035	0.000740563	OI up
CAMTA1	2.21176	0.000743272	OI up
ATP2B1	2.6095	0.000745591	OI up
CCDC92	2.18718	0.00074758	OI up
GSTM3	6.06439	0.000749501	OI up
KIAA1522	2.31842	0.000750065	OI up
PDE9A	6.75738	0.000751541	OI up
CHST5	5.84032	0.000756141	OI up
RWDD2B	3.46659	0.000758345	OI up
CMTM3	2.52	0.000767326	OI up
SH3GL2	40.0766	0.000769484	OI up
MDK	6.25355	0.000773867	OI up
CRK	2.04372	0.000781912	OI up
FXYD6	9.94727	0.000783935	OI up
LOC100128988	6.32318	0.000785606	OI up
FJX1	14.3676	0.000788917	OI up
LRRC7	4.7188	0.000789082	OI up
PABPC5	4.45561	0.000790346	OI up
BMERB1	6.62115	0.000792333	OI up
ZNF561-AS1	2.4235	0.000797335	OI up
UBE2D4	3.14216	0.000798854	OI up
CADPS2	6.13086	0.000800938	OI up
BDNF-AS	3.79664	0.000801349	OI up
MYO10	7.91689	0.000811221	OI up
SPRY4	4.93524	0.000814346	OI up
DIXDC1	4.1441	0.000818014	OI up
DCHS1	3.03766	0.000818321	OI up
SIRT4	2.39447	0.000819448	OI up
DOCK4	5.6771	0.000827595	OI up
ARHGAP28	7.85815	0.000830454	OI up
DKK2	2.16652	0.000834621	OI up
FAT3	11.9467	0.000836354	OI up
LNP1	2.93674	0.00083797	OI up
EI24	2.59413	0.000842743	OI up
TSPAN9	3.09477	0.000843405	OI up
CHN1	13.1384	0.000844079	OI up
DIPK1A	5.72008	0.000850817	OI up
GDF11	2.67605	0.000851778	OI up
MEF2A	3.25936	0.000851954	OI up
LOC101927604	10.6775	0.000853532	OI up
ATP10A	4.04482	0.000856404	OI up
TMEM51	3.25894	0.000857018	OI up
AKR1B1	2.0841	0.000861079	OI up
CBY1	2.67545	0.000862395	OI up
SH2D4A	9.54412	0.0008627	OI up
CLIP2	2.00719	0.000863345	OI up
SH3D19	3.29884	0.000863629	OI up
GNPDA2	2.1735	0.000866565	OI up
PCGF2	5.95723	0.000867363	OI up
LOC729970	9.55625	0.000868166	OI up
RAB17	8.14038	0.000868274	OI up
POGLUT3	2.68186	0.000870636	OI up
MEIS3P1	3.40197	0.000871516	OI up
LDB2	2.67926	0.000875232	OI up
SNTA1	3.79897	0.000880255	OI up
SMO	5.90861	0.000890425	OI up
SCARF2	9.00927	0.000890584	OI up
COL4A2	7.78193	0.000893726	OI up
MMP2	14.8635	0.000895638	OI up
BHMT2	8.83672	0.000897136	OI up
HYAL2	3.42065	0.000904008	OI up
KCTD1	2.78053	0.000904348	OI up
UACA	6.37503	0.00090613	OI up
PYGO1	7.37622	0.000907059	OI up
CHRM4	14.3416	0.000909149	OI up
C5orf49	8.49257	0.000912905	OI up
LAMC1	4.17123	0.000914173	OI up
ASPH	4.79589	0.000916271	OI up
SLC9B2	12.8026	0.000917804	OI up
GALNT11	2.62524	0.000919604	OI up
AFDN	6.87871	0.000920424	OI up
DOCK6	3.1327	0.000923917	OI up
CRIP1	3.40394	0.00092522	OI up
TJP1	6.73064	0.000928894	OI up
DLGAP4	3.27822	0.000931085	OI up
ERF	2.10351	0.000936388	OI up
NKIRAS1	2.04196	0.000939308	OI up
CEP112	5.41605	0.00093964	OI up
VAMP5	2.14973	0.000949828	OI up
PNMA1	2.73222	0.000952987	OI up
LINC01142	16.2879	0.000953632	OI up
HOXC10	9.06543	0.000954988	OI up
RAPH1	6.50894	0.000955933	OI up
GRB10	2.05315	0.000958785	OI up
NPDC1	2.69726	0.000959193	OI up
ARHGEF10L	2.70149	0.00096272	OI up
PLEKHA5	8.36984	0.000964838	OI up
TESK1	2.42387	0.000965038	OI up
DSC2	2.60522	0.000969481	OI up
SYT17	3.99574	0.000973387	OI up
LINC01844	3.83875	0.000975993	OI up
TSPAN3	2.94399	0.000978067	OI up
TEAD3	5.47684	0.000980804	OI up
TRIM16L	2.63972	0.000984954	OI up
STON1	8.67032	0.000992191	OI up
SLC35G2	3.03046	0.000994382	OI up
BDKRB1	9.68726	0.000996592	OI up
PLAC9	9.29701	0.00100931	OI up
CBR3	3.01425	0.00100953	OI up
SYNC	6.21289	0.0010101	OI up
SNPH	5.1419	0.00101198	OI up
ANO1	6.31837	0.00101517	OI up
TMEM132A	10.8263	0.00101788	OI up
TMEM59	2.38915	0.00102345	OI up
FAM92A	4.96182	0.00102564	OI up
MGP	6.75665	0.00102643	OI up
OSCP1	3.65208	0.00102876	OI up
AAMDC	2.23708	0.0010308	OI up
RHBDF1	5.7153	0.00103243	OI up
CHST10	2.67854	0.00103302	OI up
KCNMB2	8.87408	0.00104133	OI up
SIX2	4.7424	0.00104748	OI up
LMO7	13.4409	0.00104934	OI up
NOTCH3	3.15942	0.00105248	OI up
MACROD1	2.95709	0.00105616	OI up
AUTS2	3.25013	0.00105664	OI up
LOC102724957	16.3059	0.00106399	OI up
PRDM6	9.50676	0.00106533	OI up
C8orf48	6.16626	0.00106638	OI up
CYTH3	2.8262	0.00106953	OI up
ARMC9	3.1771	0.00107079	OI up
DISP1	4.8966	0.00108438	OI up
ADAMTS10	8.48396	0.001089	OI up
SHISA4	4.16916	0.00109102	OI up
TMEM237	2.87054	0.00109237	OI up
BNIP3	2.65169	0.00109258	OI up
TBX18	3.22099	0.00109315	OI up
CDC42EP1	8.86833	0.00109439	OI up
NEURL2	2.21849	0.00109564	OI up
PKDCC	3.02274	0.00110883	OI up
CNGB1	10.8509	0.00111167	OI up
FOXC2-AS1	28.8253	0.00111287	OI up
ANKRD65	6.35039	0.0011173	OI up
GJC1	3.52695	0.00111742	OI up
EPCAM	4.76828	0.00111769	OI up
TIGD6	2.2923	0.00111824	OI up
DMGDH	11.1356	0.00112657	OI up
ALPL	10.0282	0.00112718	OI up
MRPS30-DT	2.89344	0.00112807	OI up
SLC16A8	10.3918	0.00112874	OI up
ZNF667	3.38877	0.00113556	OI up
MANBAL	3.0588	0.00113926	OI up
SEPT11	3.84464	0.00114096	OI up
RUSC2	3.85498	0.00114772	OI up
EVC	5.96789	0.00115037	OI up
RARB	13.8121	0.00115162	OI up
RAB36	2.29748	0.00115375	OI up
PCDHB10	5.8784	0.00115537	OI up
C1R	5.3798	0.00115894	OI up
SELENON	2.03748	0.00116078	OI up
P4HA1	7.36054	0.00116354	OI up
MAGI2-AS3	2.84571	0.00116378	OI up
LOC100128386	12.9941	0.00116562	OI up
SLC44A5	15.686	0.00116826	OI up
PIK3R3	4.10928	0.00116895	OI up
C1orf198	5.25167	0.00117338	OI up
FAM20C	12.9802	0.0011783	OI up
TRIP10	3.00258	0.00118293	OI up
FGL1	7.12654	0.00118395	OI up
AOC2	8.7185	0.00118415	OI up
LINC01703	10.5996	0.00118582	OI up
ZNF521	3.03832	0.00119089	OI up
B4GALT1-AS1	2.19719	0.00119128	OI up
C1QTNF1	12.7909	0.0011942	OI up
TSPYL5	2.79603	0.00119475	OI up
P3H2	2.87805	0.00120387	OI up
TRAF3IP1	2.0592	0.00120454	OI up
DDR2	4.66161	0.00120489	OI up
SLC20A2	11.9603	0.00120615	OI up
HDLBP	2.89603	0.00121523	OI up
LSMEM2	5.94928	0.00122152	OI up
HOXC4	7.01524	0.00122234	OI up
HUNK	15.0724	0.00122421	OI up
ISM1	8.21233	0.00122876	OI up
BEX3	2.70023	0.00122989	OI up
TNFRSF19	6.0696	0.00123066	OI up
RNF180	5.26139	0.00123087	OI up
SH3PXD2B	12.6649	0.00123683	OI up
ADAMTS2	10.9721	0.00123709	OI up
LOC100499489	3.1767	0.00124403	OI up
LINC02593	7.3959	0.00124418	OI up
ZC3H12B	3.81507	0.00124544	OI up
DNAJB9	2.35374	0.00125014	OI up
GGACT	2.54255	0.00125214	OI up
HECTD2	4.48946	0.00125271	OI up
NOSTRIN	4.22762	0.00125894	OI up
SNX33	4.2373	0.00126449	OI up
FBXO17	8.04402	0.00126701	OI up
CCDC80	7.36017	0.00127043	OI up
UFSP2	2.45516	0.00127119	OI up
CD99L2	2.07954	0.00127894	OI up
CLMP	10.0995	0.00128426	OI up
ITGA5	2.3167	0.00129045	OI up
FAM174A	2.24448	0.00129281	OI up
DSCAML1	3.72344	0.00129527	OI up
SGCE	9.78446	0.00129675	OI up
NID2	5.54365	0.00129717	OI up
TRIP6	3.42859	0.00129859	OI up
C14orf132	15.1192	0.00129924	OI up
MRPL24	2.71055	0.00130303	OI up
EARS2	2.0556	0.00130643	OI up
OLFM2	6.55565	0.00131247	OI up
PTPN4	2.32807	0.00131267	OI up
SKIDA1	4.98195	0.0013153	OI up
ARL3	3.33065	0.00131829	OI up
TLCD2	3.98619	0.00131877	OI up
SEMA6C	2.49679	0.00132259	OI up
EBF2	4.76309	0.00132735	OI up
REP15	4.68437	0.00133255	OI up
PLXNB1	3.07807	0.00133324	OI up
RAMP1	9.37311	0.00133436	OI up
MYORG	12.7523	0.00133842	OI up
TP63	6.2926	0.00134018	OI up
PCDHGC3	13.8714	0.00135382	OI up
CHCHD6	2.95498	0.00135402	OI up
CD9	3.94616	0.00135552	OI up
CDRT1	2.05287	0.00136122	OI up
SOWAHC	2.41766	0.00136245	OI up
EVC2	3.76115	0.00136366	OI up
TRNP1	3.1456	0.00136441	OI up
PAPSS2	11.0405	0.00136441	OI up
SHROOM2	11.7832	0.00136805	OI up
ZNF358	4.24551	0.00137049	OI up
RCN2	2.3076	0.00137052	OI up
RTL8B	4.66054	0.00137599	OI up
BMPR2	3.64904	0.00138301	OI up
TPBG	12.8156	0.00138317	OI up
SNED1	4.30502	0.00138323	OI up
WTIP	4.11806	0.00139646	OI up
ARL6IP5	2.05283	0.00139661	OI up
CDC42EP5	13.9893	0.00140104	OI up
RAMP2	3.85188	0.00140168	OI up
CFAP69	3.83606	0.00140293	OI up
SGMS2	12.0539	0.00140446	OI up
SMTN	3.49393	0.0014051	OI up
LRRC8E	38.8987	0.00140634	OI up
LAMB2	6.70524	0.00140704	OI up
FAM189A1	16.1582	0.00142139	OI up
TMEM99	2.99525	0.00142239	OI up
KCNJ8	3.62196	0.0014247	OI up
BORCS7	2.19443	0.00142518	OI up
IFITM3	3.56619	0.00143038	OI up
PKD1P6-NPIPP1	2.02575	0.0014311	OI up
TRAM2	3.17034	0.00143493	OI up
ADAMTS13	2.78858	0.00143612	OI up
COX4I2	4.70559	0.00143709	OI up
ATL3	2.35142	0.00143904	OI up
APOPT1	2.54879	0.00144054	OI up
EFNA1	4.58732	0.00144254	OI up
COL22A1	16.9094	0.00144395	OI up
SLC39A1	3.49938	0.00144982	OI up
YAP1	5.2391	0.00145138	OI up
S100A13	12.4685	0.00145372	OI up
ITPRIPL2	4.21992	0.00145437	OI up
FOXF2	11.0047	0.00145617	OI up
MT1M	6.78709	0.00146271	OI up
CYFIP1	2.55869	0.00146294	OI up
SUMF1	2.281	0.00146695	OI up
POLR3D	2.11321	0.00147082	OI up
C1orf216	2.44607	0.00147236	OI up
CTNNB1	3.48437	0.00147357	OI up
DGKI	6.44567	0.00147891	OI up
NBL1	13.5248	0.00148837	OI up
MMP15	3.00097	0.00149216	OI up
ITGA2	5.94977	0.00149951	OI up
TUB	9.7376	0.00150865	OI up
EHD2	4.05351	0.00151233	OI up
ARSJ	2.9107	0.00151775	OI up
PTHLH	22.1797	0.00151966	OI up
SLC35F2	2.3155	0.00152295	OI up
MAPK6	2.58407	0.00152417	OI up
RCC1L	2.01125	0.00153265	OI up
SLC25A43	3.35991	0.00153547	OI up
NINL	3.51983	0.00154303	OI up
CD151	2.88564	0.00154564	OI up
ZNF366	2.30512	0.00154602	OI up
FRRS1	3.4657	0.00154724	OI up
UNC5C	8.30084	0.00155107	OI up
MAP9	3.02214	0.00155379	OI up
FOXS1	7.20826	0.00155379	OI up
GIPC1	4.16365	0.00155735	OI up
KLK10	8.96438	0.00155862	OI up
SLCO1C1	4.34919	0.00155939	OI up
ZNF503	3.3349	0.00156042	OI up
TMIE	5.04981	0.00156251	OI up
BICD1	2.60128	0.00156739	OI up
IGSF3	16.2686	0.00157137	OI up
SH3RF3	2.94985	0.00157299	OI up
SPATS2L	5.89957	0.00157327	OI up
EHD4	2.63528	0.00157711	OI up
RDH11	2.01131	0.0015856	OI up
PLA2G4C	2.73201	0.00158566	OI up
EMP1	8.90517	0.00158762	OI up
PRKD3	2.00042	0.00159475	OI up
EDIL3	14.3515	0.00159657	OI up
PROSER2	2.83644	0.00160032	OI up
GRASP	2.67403	0.00160411	OI up
GMDS	2.07439	0.00160687	OI up
PTGR1	2.92792	0.00161082	OI up
STX18	2.4619	0.00161336	OI up
SLC39A6	2.49521	0.00161976	OI up
ASIC1	4.52582	0.00162858	OI up
IFT46	2.62959	0.00162885	OI up
PLA2G5	10.9906	0.00163237	OI up
ANK3	7.64464	0.00163678	OI up
TBX3	17.0756	0.00163716	OI up
SEPT4-AS1	2.75155	0.00163861	OI up
EPHX4	3.88024	0.0016435	OI up
ZNF667-AS1	3.19296	0.00164545	OI up
HDX	2.21847	0.00164554	OI up
B4GAT1	2.98811	0.00164598	OI up
MAN1A2	2.07106	0.00166388	OI up
COL1A2-AS1	14.0805	0.00166647	OI up
RARG	6.6176	0.00167073	OI up
NOL3	4.63625	0.00167089	OI up
FOXC2	12.7308	0.00167963	OI up
ISYNA1	2.1468	0.00168156	OI up
CAV1	2.29853	0.00168592	OI up
EXOC3L1	3.15942	0.00168648	OI up
FAM81A	4.36112	0.00169019	OI up
ERLEC1	2.64405	0.00169138	OI up
NDFIP1	2.11806	0.00169558	OI up
HOXC-AS1	4.3607	0.00170107	OI up
SMAD5	2.22444	0.00170146	OI up
B4GALNT3	5.4256	0.0017021	OI up
OLFML3	7.594	0.00170341	OI up
SPIRE1	3.59466	0.00170425	OI up
NLGN2	3.58378	0.00170815	OI up
ADRA1B	3.92468	0.00170823	OI up
H2AFY2	3.13187	0.00171566	OI up
CTNND1	3.17259	0.00171585	OI up
ZCCHC14	3.11275	0.00171642	OI up
SYP	3.77835	0.00171772	OI up
FARP1	5.24035	0.00172161	OI up
GTF2H5	2.47571	0.00172212	OI up
TWSG1	2.75274	0.00172552	OI up
SMAD3	2.92691	0.00172696	OI up
TBX2-AS1	7.82244	0.00173484	OI up
LOC101927468	25.4743	0.00173843	OI up
ANKRD35	3.34669	0.00174069	OI up
PLAC9P1	42.9257	0.00174463	OI up
PLOD1	4.2914	0.00174937	OI up
RGS13	3.20354	0.0017526	OI up
XXYLT1	3.65485	0.0017542	OI up
PINLYP	2.54542	0.00176581	OI up
DAGLA	4.20315	0.00176845	OI up
AMPH	4.85178	0.00177443	OI up
TNFAIP6	2.01211	0.0017746	OI up
SNX9	2.15773	0.00178387	OI up
SLC4A2	2.61973	0.00178753	OI up
DST	4.35368	0.00179406	OI up
CNTNAP5	36.5479	0.00179487	OI up
PLEKHA4	4.50807	0.00179846	OI up
SCARB2	3.60849	0.00179903	OI up
SLC27A1	2.09504	0.00179995	OI up
TNKS1BP1	2.63786	0.00180652	OI up
PLEKHF1	4.7626	0.00180711	OI up
PACSIN3	7.32423	0.00181071	OI up
CFH	8.2731	0.00182391	OI up
LAMB3	3.40261	0.00182541	OI up
SYNJ2BP	2.09191	0.00182962	OI up
ASXL3	14.0081	0.00183201	OI up
COL13A1	16.2695	0.00184402	OI up
RFTN2	8.86783	0.00184481	OI up
RETREG1	2.149	0.00184877	OI up
LRP6	3.28264	0.00185609	OI up
CYP4F24P	4.80934	0.00185731	OI up
SCHIP1	4.31285	0.00186156	OI up
RTKN	5.94168	0.00186289	OI up
MITF	4.34295	0.00186884	OI up
NID1	2.97201	0.00187029	OI up
PDE4DIP	4.23343	0.00187288	OI up
SEMA3D	14.3491	0.00187487	OI up
FAM155A	8.46456	0.00187725	OI up
GAL3ST4	2.8427	0.00187876	OI up
TMEM119	14.7666	0.00188389	OI up
GPR161	5.22862	0.00188943	OI up
LINC00702	10.0599	0.00189198	OI up
NCKAP1	4.21758	0.00189492	OI up
RAB40B	3.5867	0.0018971	OI up
CERCAM	15.3074	0.00190171	OI up
ZNF578	5.55664	0.00190842	OI up
SUPT3H	3.64164	0.00191117	OI up
TENM3-AS1	23.943	0.00192002	OI up
LINC01152	35.0503	0.00192438	OI up
OGFOD3	2.13808	0.00192447	OI up
MXRA8	11.0655	0.00192497	OI up
ZFYVE9	4.88333	0.0019274	OI up
SVIL2P	12.3918	0.00192747	OI up
SLC12A8	25.7447	0.00192798	OI up
CYGB	3.78856	0.0019332	OI up
SLC9A5	4.35666	0.0019359	OI up
SEMA4F	2.28876	0.00194115	OI up
EPB41L4A-DT	4.60004	0.00194595	OI up
EPHB4	2.13914	0.00194617	OI up
LOC100287837	3.6366	0.00194769	OI up
MASP1	104.141	0.00197077	OI up
PIWIL2	5.87683	0.00197478	OI up
TG	2.83733	0.00197847	OI up
C4orf47	8.94401	0.0019835	OI up
CLIP3	5.32939	0.00198761	OI up
TBX15	8.88364	0.00199437	OI up
LRIG3	4.80282	0.00199712	OI up
DCN	16.3196	0.00200003	OI up
TMEM204	5.65115	0.00200848	OI up
PROCR	2.88782	0.00201016	OI up
PDE8A	3.60157	0.00202406	OI up
ANKRD13B	3.06992	0.0020308	OI up
TMEM200A	8.30451	0.0020335	OI up
SLC22A17	4.27143	0.00203645	OI up
ADAMTSL2	23.5878	0.00203663	OI up
UBTD2	4.0344	0.00204119	OI up
FAM189A2	6.54549	0.00204131	OI up
KLHL30	4.19492	0.00204834	OI up
MALL	3.14374	0.00205321	OI up
SEC23A	2.25321	0.00206243	OI up
KLHL13	3.02474	0.00206492	OI up
CCDC149	2.57915	0.00206867	OI up
PDGFRL	16.7582	0.0020716	OI up
STXBP1	3.0191	0.00207454	OI up
ZSWIM5	2.52154	0.00207793	OI up
EXD2	2.05059	0.00208294	OI up
LOC100507557	2.16802	0.00208587	OI up
AADAT	8.20765	0.00208871	OI up
LOX	17.9849	0.00208878	OI up
ZDHHC9	4.27074	0.00209492	OI up
SERPING1	5.58561	0.00209578	OI up
UNC13B	2.42153	0.00210261	OI up
RARRES1	13.3074	0.0021046	OI up
CLDN12	2.53615	0.00210959	OI up
B3GNT3	26.5783	0.00211389	OI up
SCN2B	14.9042	0.00211636	OI up
ACVRL1	2.95375	0.00212211	OI up
FSBP	3.73575	0.00212448	OI up
POU6F1	3.05122	0.0021253	OI up
ABLIM1	6.68728	0.00212951	OI up
RILPL1	2.53404	0.00213448	OI up
ZNF462	5.36451	0.0021354	OI up
CDC42BPB	2.43981	0.00214778	OI up
ZNF876P	2.65534	0.00214878	OI up
SELENOW	2.86239	0.00215354	OI up
CAPN2	2.74048	0.00215693	OI up
DTX3	3.07439	0.00215745	OI up
FXYD6-FXYD2	9.04508	0.00216249	OI up
AASS	3.24326	0.00216365	OI up
TMEM136	3.83944	0.00216378	OI up
TTC28	3.89808	0.00216458	OI up
TRIM32	2.59868	0.00216599	OI up
ARHGEF19	6.92442	0.00216814	OI up
CDH15	22.8447	0.00216905	OI up
MORN4	2.85797	0.00218509	OI up
AKAP6	15.0758	0.00218987	OI up
ITGB5	5.43888	0.00220687	OI up
FZD1	3.08975	0.00221695	OI up
LOC101928847	12.8663	0.00221715	OI up
MMP16	15.8547	0.0022234	OI up
CCN4	13.4608	0.0022328	OI up
ACSS3	3.64372	0.00223368	OI up
LMO4	2.07833	0.00223461	OI up
GPHN	2.56219	0.00223631	OI up
CMC4	2.0126	0.00223681	OI up
TOM1L1	4.49762	0.00223796	OI up
ANKS6	3.39931	0.00223871	OI up
FKBP10	22.7395	0.00224086	OI up
SSBP4	2.23345	0.0022635	OI up
IL1R1	3.13005	0.00226419	OI up
USHBP1	2.5835	0.00226452	OI up
DNAL1	2.05347	0.00226915	OI up
RP9P	2.8488	0.00226998	OI up
MTSS1	2.46536	0.00227298	OI up
LINC00857	15.4313	0.00227748	OI up
MMP11	9.62166	0.00227939	OI up
RNASE4	2.98605	0.00228148	OI up
MEX3B	2.2406	0.00228653	OI up
PCDHGB7	4.72973	0.00228882	OI up
TNFRSF10B	2.10366	0.00229552	OI up
TACC2	6.47661	0.0022977	OI up
WNT9A	3.50326	0.00229856	OI up
CRTAP	3.23651	0.00230011	OI up
ZNF703	3.60709	0.00230361	OI up
PLOD2	18.2502	0.00232236	OI up
KAZN	3.41514	0.00233448	OI up
LINC01614	18.55	0.00234216	OI up
ERBB2	4.10138	0.00234972	OI up
MNS1	2.11781	0.00235064	OI up
SDC4	7.13788	0.00235579	OI up
MMP21	2.10657	0.00235791	OI up
NNMT	4.90771	0.00236207	OI up
CFAP206	5.8114	0.00236285	OI up
NKILA	3.74458	0.00236585	OI up
CDON	6.76789	0.00236979	OI up
TUBA3FP	3.41564	0.00237347	OI up
FAM229B	5.32535	0.00237522	OI up
LGALS3BP	5.52352	0.00237756	OI up
KCTD11	2.09188	0.0023854	OI up
CA13	4.12986	0.00238729	OI up
SLC29A1	2.67302	0.00239186	OI up
CLEC11A	2.91014	0.00239783	OI up
GASK1A	9.62888	0.00239971	OI up
STEAP1	5.36347	0.00240016	OI up
MEIS3	4.79212	0.00241359	OI up
NMT2	2.52769	0.00241559	OI up
GPRC5B	4.6426	0.0024156	OI up
HOXD4	3.63521	0.00241609	OI up
TTYH2	4.07034	0.00241711	OI up
AHNAK2	30.4502	0.00244023	OI up
LPAR3	18.2976	0.00245472	OI up
ZNF391	2.70404	0.00246613	OI up
ADAM32	7.41305	0.00246713	OI up
FAM225A	8.50481	0.0024679	OI up
LINC02542	31.3077	0.00247619	OI up
NDUFA4L2	5.53155	0.00248386	OI up
FXYD1	7.45748	0.00248697	OI up
NCKAP5	5.09519	0.00249766	OI up
MAB21L2	13.4842	0.00249831	OI up
CAVIN1	3.25466	0.00250098	OI up
TMEM200B	6.43862	0.00250179	OI up
FGFR3	9.15478	0.00250985	OI up
GLRB	14.0367	0.00252171	OI up
USP31	2.08808	0.00252308	OI up
TMEM181	2.17764	0.00252473	OI up
IGFBP7-AS1	5.248	0.00253462	OI up
MLLT11	6.99575	0.00253775	OI up
CSRNP2	2.25022	0.00254192	OI up
C8orf89	9.47064	0.002549	OI up
MT1E	4.66433	0.00255214	OI up
SRPX	15.8105	0.00255431	OI up
LOC102724770	6.58848	0.00256404	OI up
NDRG4	4.6835	0.00256583	OI up
RND3	10.7683	0.00256926	OI up
TGFB3	9.4224	0.00257034	OI up
PGRMC1	2.252	0.00257898	OI up
PHLDA1	4.23841	0.0025807	OI up
SEPT8	2.87103	0.00259338	OI up
NAV1	3.02181	0.00260159	OI up
ZNF599	3.0543	0.00261084	OI up
HOXA11	13.5105	0.00261213	OI up
TMEM8B	2.24516	0.00262661	OI up
GALNT1	2.52808	0.00263417	OI up
VASH1	3.06446	0.00263564	OI up
MEX3A	3.91689	0.00263752	OI up
LOC101928837	12.3694	0.00264219	OI up
LOC107986163	2.90282	0.00265063	OI up
LOC105373656	3.0846	0.00265356	OI up
KIFC3	5.74377	0.00265412	OI up
LINC02482	2.52074	0.0026579	OI up
ARL1	2.69926	0.00267493	OI up
SRGAP1	4.42754	0.00267763	OI up
SPATA17	13.4497	0.00268153	OI up
CPS1	9.5087	0.00268551	OI up
ZNF385B	7.68895	0.00268969	OI up
DCLK2	2.7979	0.00268998	OI up
ABCC9	2.35645	0.00269222	OI up
ADAM12	21.568	0.00269396	OI up
DNM1P35	9.05799	0.00270033	OI up
HAGLR	5.15762	0.00271185	OI up
ADCY2	3.51879	0.00271688	OI up
DEXI	2.11159	0.00272425	OI up
DIPK2B	3.97597	0.00273018	OI up
RHOBTB3	2.73009	0.00273068	OI up
PDE10A	10.9249	0.0027366	OI up
NPHP1	5.07707	0.00273983	OI up
HOXC6	4.06729	0.00274892	OI up
ARHGEF33	3.60968	0.00275525	OI up
MAGEH1	4.07618	0.00275862	OI up
LINC01060	45.4021	0.00275949	OI up
IQCJ-SCHIP1	4.90907	0.00277679	OI up
EPS8	3.19947	0.00277746	OI up
ZFHX3	3.60415	0.00278377	OI up
LINC02606	4.42244	0.00281003	OI up
MPP6	3.27126	0.00282014	OI up
MYO1E	10.661	0.00283091	OI up
PPFIBP1	4.09387	0.00283559	OI up
ANTXR1	6.6073	0.00283783	OI up
SLC38A8	13.0237	0.0028541	OI up
AKR1B15	8.60825	0.00285561	OI up
CASC15	5.19708	0.00285766	OI up
ARPIN	3.17572	0.00286345	OI up
NT5C3B	5.26923	0.00287486	OI up
FAM102A	3.39801	0.00288433	OI up
FITM2	2.28699	0.00288646	OI up
PANK1	2.21559	0.00288661	OI up
TCF7L2	2.85815	0.00288807	OI up
LINC01770	4.75663	0.00288829	OI up
SAV1	2.31944	0.00290066	OI up
GPR68	10.9542	0.00291073	OI up
LOC101929130	40.0431	0.00292514	OI up
GLP2R	22.103	0.00292886	OI up
MAGED2	4.09013	0.00293655	OI up
HOXC9	12.0858	0.00294597	OI up
TBC1D8B	2.78554	0.00295243	OI up
NGF	5.5761	0.00295418	OI up
CCDC113	4.74637	0.00295951	OI up
DRC3	2.26352	0.00296707	OI up
BSN	3.7625	0.002969	OI up
STMN3	2.93951	0.00298034	OI up
MGMT	2.2116	0.00298637	OI up
APBB1	3.04413	0.00299648	OI up
LOC101927809	4.78036	0.00300442	OI up
CA5B	2.37386	0.00302332	OI up
OXCT2	4.764	0.00302597	OI up
TXNDC15	2.25976	0.0030356	OI up
VAX2	8.46585	0.00303689	OI up
COL1A2	19.2558	0.00303886	OI up
HOXA10	3.16394	0.0030405	OI up
DOLK	2.87786	0.00304223	OI up
RCAN1	2.47103	0.00304618	OI up
GPRASP2	4.29228	0.00304903	OI up
NEDD4L	2.11224	0.00305067	OI up
ST3GAL5	2.73286	0.00305766	OI up
ZSCAN31	2.9666	0.00306062	OI up
DLG5-AS1	5.03728	0.00306196	OI up
CAND2	4.23839	0.00306378	OI up
YAE1	3.21948	0.0030666	OI up
EDNRA	10.9344	0.00307064	OI up
CYS1	30.1853	0.00308518	OI up
ARHGAP10	2.66103	0.00309635	OI up
LINC00839	13.4556	0.00310329	OI up
LINC01426	5.68696	0.00310496	OI up
CACNA1C	4.19607	0.00310519	OI up
C6orf203	2.12081	0.00310802	OI up
TMEM231	3.57451	0.00312488	OI up
FEZ1	4.07043	0.00312764	OI up
KIAA1549L	29.6272	0.00315101	OI up
B3GALT6	2.42024	0.00315586	OI up
ZFHX4-AS1	7.25513	0.00316097	OI up
CALU	4.56198	0.00316695	OI up
CD276	18.9091	0.00317096	OI up
CDK18	4.18899	0.00317237	OI up
MMP14	16.2219	0.00317459	OI up
DMWD	2.22516	0.00318253	OI up
STOML1	2.00225	0.00318596	OI up
FGF11	2.34599	0.0032052	OI up
CREB3	2.55342	0.0032077	OI up
CASC10	10.049	0.00321293	OI up
RNF7	2.01623	0.00321719	OI up
WWC2-AS2	4.07807	0.00323074	OI up
FBXO16	3.40247	0.00324175	OI up
GLT8D1	3.49964	0.00324464	OI up
CFL2	4.42916	0.00324549	OI up
FBLIM1	3.82064	0.00324768	OI up
TCEAL7	8.01076	0.00325458	OI up
SLC35G1	4.46814	0.00326336	OI up
PDLIM4	17.2212	0.00326622	OI up
SEMA4G	4.037	0.00327079	OI up
MAP3K6	4.3482	0.00327097	OI up
RGS5	4.44013	0.00328217	OI up
NKX3-1	3.38324	0.00328429	OI up
SRRM3	5.3534	0.00328692	OI up
BRINP2	8.68683	0.0032886	OI up
INCA1	5.38754	0.00329287	OI up
FLJ12825	6.27651	0.0032984	OI up
CALHM5	3.50466	0.00331127	OI up
GASK1B	2.39137	0.00333922	OI up
CCDC74A	3.36016	0.00335197	OI up
TYRO3	7.0049	0.00335539	OI up
FAM177A1	2.61269	0.00335969	OI up
GCSH	2.45472	0.00337688	OI up
ZNF32	2.23096	0.00338273	OI up
FADS1	2.71745	0.0033938	OI up
ARHGAP23	2.27352	0.00339579	OI up
FAM114A1	8.93316	0.003412	OI up
LHX9	35.927	0.00341859	OI up
TMEM67	2.16721	0.00342241	OI up
LRATD1	9.49661	0.00343219	OI up
ROM1	4.53139	0.00343761	OI up
LAYN	5.59363	0.00344043	OI up
MAN1B1	2.44981	0.0034538	OI up
IL1RL2	16.0125	0.00345444	OI up
LPAR1	10.9792	0.00345826	OI up
SHB	3.04236	0.00346827	OI up
PDZD11	2.56251	0.00347596	OI up
LRRC1	6.75332	0.00347968	OI up
TRPM4	3.59607	0.00348391	OI up
DMP1	44.0833	0.00348431	OI up
CD34	3.3268	0.00348776	OI up
ATP8B2	2.0852	0.00349294	OI up
KLHL31	3.7091	0.00349748	OI up
TBC1D30	2.71941	0.00350232	OI up
C1S	6.01189	0.00350453	OI up
TEAD1	4.07245	0.00350481	OI up
ANK2	3.95108	0.00350561	OI up
PKD1	2.14678	0.00351199	OI up
RALA	2.03075	0.00352109	OI up
FAM110B	3.23714	0.00352121	OI up
FGD1	12.5725	0.00352183	OI up
B4GALNT4	9.46219	0.00352208	OI up
KIAA1217	7.03302	0.00352503	OI up
CDO1	3.55358	0.00352566	OI up
SGCB	4.5404	0.00352781	OI up
DLX4	9.48373	0.00355441	OI up
ATRN	2.18471	0.0035744	OI up
NUDT14	2.21863	0.00357793	OI up
LRRC17	16.8864	0.00357931	OI up
TCEA3	15.4361	0.00358756	OI up
TTC3	2.44842	0.00359748	OI up
C1QTNF1-AS1	9.82098	0.00360696	OI up
ZNF239	3.36975	0.00360767	OI up
ZNF790-AS1	2.68184	0.00360794	OI up
HEG1	5.23466	0.00361719	OI up
C19orf12	2.32501	0.00362816	OI up
PBX1	2.58728	0.00362926	OI up
ENTPD3	18.0061	0.00363322	OI up
RAB34	4.06959	0.00364029	OI up
SHISAL2B	245.066	0.00364306	OI up
GARNL3	8.20136	0.00364807	OI up
MINDY3	2.13488	0.00366346	OI up
PARP3	2.40413	0.00366658	OI up
FUT8	2.64226	0.00367076	OI up
SNAI2	6.24062	0.00369115	OI up
WSCD2	6.79569	0.00369128	OI up
HSPA12B	3.15699	0.00369144	OI up
HDDC2	2.23247	0.00369184	OI up
CASP17P	2.77924	0.00369612	OI up
EPCAM-DT	4.02109	0.00369794	OI up
SRPX2	12.4991	0.00371776	OI up
DSCR9	4.25718	0.00373371	OI up
IGFBP7	3.45407	0.00374567	OI up
RAB13	2.08984	0.00375546	OI up
SRSF12	3.23577	0.00375938	OI up
DDN-AS1	2.50821	0.00376065	OI up
DPYSL3	15.4775	0.0037608	OI up
CDC42BPA	2.55286	0.00376269	OI up
SCRG1	27.6532	0.00376722	OI up
PRR4	5.81408	0.00377291	OI up
SLC22A18AS	3.18823	0.00377309	OI up
LOC105378269	4.10941	0.0037789	OI up
DMPK	3.30754	0.00378944	OI up
LOXL2	5.53623	0.00381031	OI up
PARD3B	5.37393	0.003822	OI up
TBC1D19	2.29023	0.00382337	OI up
PTK7	5.04343	0.00382608	OI up
FOXL1	14.9168	0.00384684	OI up
NAB2	3.84393	0.00384992	OI up
CHST13	9.71722	0.00388034	OI up
LYPD3	5.43425	0.00388402	OI up
EPHA2	8.33614	0.00388595	OI up
ZNF821	2.09463	0.00389405	OI up
FBXO36	3.55041	0.00390228	OI up
SBDS	2.12605	0.00390545	OI up
JCAD	3.90453	0.00390904	OI up
LINC02669	10.2608	0.00390983	OI up
DOK5	17.0876	0.0039224	OI up
LOC339803	2.00501	0.00392609	OI up
BEND6	8.12653	0.00393797	OI up
UBE2NL	5.88903	0.00395011	OI up
SKI	2.0392	0.00395983	OI up
ANGPT2	8.13361	0.00397256	OI up
COL12A1	19.9975	0.00397458	OI up
LY6E	3.26635	0.00398575	OI up
ARHGAP39	2.61418	0.00399984	OI up
TMEM14A	2.32303	0.00400688	OI up
AQP1	2.00971	0.00402438	OI up
MMAB	2.03243	0.00403459	OI up
LINC02609	6.612	0.00406313	OI up
SLC39A13	6.52923	0.00406489	OI up
TCIM	4.43243	0.00407374	OI up
ALPK3	2.69741	0.00407433	OI up
VWA5A	4.01184	0.00407928	OI up
IRX5	14.8068	0.00407983	OI up
RGN	6.96041	0.00409456	OI up
CISD3	3.50469	0.00411637	OI up
FAM120C	2.10313	0.00411723	OI up
ZNF287	3.38899	0.00413249	OI up
B3GNT9	7.64766	0.00414247	OI up
TMEM221	5.6349	0.00415269	OI up
SSR4P1	2.35596	0.00416199	OI up
CIB2	3.91907	0.00417131	OI up
PEA15	3.73651	0.00417386	OI up
RGS22	6.2447	0.00417813	OI up
MEPE	31.6057	0.00418075	OI up
HR	3.69695	0.00418284	OI up
RASL12	3.78442	0.00418585	OI up
SULF1	19.3252	0.00420172	OI up
CBARP	7.3583	0.00421529	OI up
CSRP2	5.85587	0.00422529	OI up
RASGRF2	3.62108	0.00423167	OI up
TRIM2	7.30952	0.00423794	OI up
IGFBP4	2.73848	0.00424535	OI up
AHI1	3.68793	0.00424591	OI up
C1QTNF2	5.93695	0.0042536	OI up
KIRREL1	6.00275	0.00425433	OI up
TSPAN1	4.09745	0.004257	OI up
ARL15	2.78292	0.0042655	OI up
CTIF	2.03082	0.00427088	OI up
HOXA11-AS	10.6232	0.00427863	OI up
SP7	24.4547	0.00429683	OI up
RPGRIP1L	3.76587	0.00430052	OI up
SEMA6D	7.01644	0.00430744	OI up
MORN2	3.103	0.00431927	OI up
FMOD	6.92978	0.00432215	OI up
CHPF	6.48175	0.00432574	OI up
KALRN	3.70276	0.00432925	OI up
PDLIM2	2.00574	0.00433012	OI up
OLMALINC	2.1395	0.00434108	OI up
NUAK1	3.54529	0.00434535	OI up
CLOCK	2.24835	0.00434739	OI up
RASIP1	2.44454	0.00436766	OI up
TMEM86A	2.82386	0.00442698	OI up
CDKN1C	2.9309	0.00443564	OI up
GPR158	27.5235	0.00444284	OI up
USP18	3.53265	0.00444943	OI up
RPS18P9	2.17492	0.00445466	OI up
VAV2	3.08264	0.00446261	OI up
LOC100505912	9.41614	0.00446605	OI up
TAF1A-AS1	2.05856	0.00447151	OI up
STEAP1B	6.24694	0.00447958	OI up
SDC1	5.84359	0.00449101	OI up
RP1	19.5079	0.00449102	OI up
SHC1	2.16851	0.00449141	OI up
GREM2	10.1007	0.00449168	OI up
LOC100506474	4.9024	0.00449497	OI up
PCDH18	5.8598	0.00449654	OI up
PCAT6	7.28773	0.00451598	OI up
ITPRID1	48.2487	0.00455321	OI up
IGFBP6	9.51024	0.00457116	OI up
NRP1	2.31228	0.00457128	OI up
PARD6G	13.5059	0.00457148	OI up
METRN	4.35839	0.00458189	OI up
FAM227A	3.52337	0.00458546	OI up
CD44	2.30164	0.00459646	OI up
C2orf66	10.9621	0.00460447	OI up
SMAD5-AS1	12.8534	0.00460488	OI up
CHMP4C	13.5097	0.00461025	OI up
TULP4	2.13266	0.00461126	OI up
FAM43A	3.37567	0.00461318	OI up
CBLB	2.5498	0.00463406	OI up
DOCK9	5.32297	0.00464091	OI up
ETV4	9.02001	0.00464346	OI up
SATB2-AS1	31.3433	0.00464609	OI up
TPM4	2.96425	0.00465551	OI up
CYP2U1	4.43952	0.00466363	OI up
ALKBH2	3.05278	0.00467184	OI up
SLC37A2	6.0247	0.00467825	OI up
ADAMTS9	5.57338	0.00468041	OI up
NBPF25P	2.36436	0.00468314	OI up
NME1-NME2	3.15021	0.00468951	OI up
CAB39L	2.52834	0.00469626	OI up
NYAP2	20.1367	0.00471518	OI up
SLC25A23	2.69862	0.00473149	OI up
GYG2	5.17363	0.00479149	OI up
SPATA18	6.27036	0.00480321	OI up
CD81	2.4884	0.00481123	OI up
BHMT	59.4576	0.00481161	OI up
SPRYD7	2.0573	0.00482112	OI up
MIR497HG	6.76301	0.00482247	OI up
CCDC65	4.11908	0.00482356	OI up
GORASP2	2.1804	0.00482948	OI up
REEP3	2.36016	0.00484335	OI up
LINC00327	3.65496	0.00486623	OI up
TRPM3	2.99241	0.00486792	OI up
FBXO31	2.11391	0.00487767	OI up
TTBK1	10.9076	0.0048827	OI up
RTN4RL2	5.42876	0.0048887	OI up
IGF2	4.20642	0.00489808	OI up
LINC01358	3.2532	0.00491371	OI up
PALM2	5.54316	0.00491557	OI up
PTGFR	8.12987	0.00491953	OI up
MSTN	8.45957	0.0049294	OI up
SMIM10L2B	4.33033	0.00492973	OI up
AQP6	29.8687	0.00494915	OI up
TRPV4	8.76251	0.0049514	OI up
COL5A3	5.67416	0.00495965	OI up
SHANK1	4.38652	0.00496094	OI up
SLFN5	2.12842	0.00497154	OI up
GRM8	18.2847	0.00497682	OI up
SEMA5A	18.5083	0.00497755	OI up
GPR137B	3.46191	0.0049806	OI up
HOMER2	10.3313	0.00500956	OI up
NCKAP5-AS2	5.68497	0.00501984	OI up
LOC100287467	2.42679	0.00502606	OI up
CSPG4	14.6598	0.00503319	OI up
GADL1	9.52479	0.00504882	OI up
ARHGEF17	3.00209	0.0050792	OI up
NPTX2	33.6118	0.0050799	OI up
PPP1R36	8.33221	0.0050854	OI up
VASN	13.7881	0.00508799	OI up
SPTLC3	2.10128	0.00509134	OI up
CCDC102B	7.36184	0.00509139	OI up
TTLL1	2.0331	0.00509244	OI up
TRO	6.07534	0.00511031	OI up
RTL8A	2.53239	0.00511096	OI up
FAM174B	5.20191	0.0051329	OI up
BMP2	4.98043	0.00515806	OI up
DCAF12L2	94.5313	0.00516158	OI up
LPIN3	5.45376	0.00516553	OI up
FAHD2B	2.35195	0.00516974	OI up
HOMER1	9.76511	0.00517298	OI up
FKBP7	12.8627	0.00517627	OI up
P3H4	13.7523	0.00518342	OI up
EIF4EBP3	2.09638	0.00518644	OI up
PCDHA13	7.82394	0.00520118	OI up
BCAR1	6.61448	0.0052058	OI up
SLC9A3R2	3.13077	0.00522948	OI up
OXCT1-AS1	3.22258	0.00523587	OI up
CRMP1	4.79351	0.00525627	OI up
FAM78B	9.64699	0.00526056	OI up
CACNA2D1	5.69483	0.00526677	OI up
METRNL	4.56417	0.00527163	OI up
RORB	4.89831	0.00527811	OI up
SOBP	3.46514	0.00528186	OI up
PC	2.42439	0.00528248	OI up
STX18-AS1	3.49714	0.00528398	OI up
RBP5	5.26959	0.0052963	OI up
PRR15	3.4032	0.00530081	OI up
TM4SF1	2.9049	0.00530293	OI up
SMPD1	3.33615	0.00530817	OI up
DAP	3.38243	0.00531473	OI up
TBC1D12	2.40561	0.00532085	OI up
BTBD19	2.57447	0.00532805	OI up
NME2	3.04858	0.00533069	OI up
KIF7	6.24521	0.00533681	OI up
PROS1	3.12191	0.00534444	OI up
MAP6D1	2.41109	0.0053508	OI up
NBAT1	23.919	0.00536377	OI up
ANXA2P1	5.36539	0.00538128	OI up
WNT9B	4.06063	0.00539126	OI up
ENPP2	9.84574	0.00539145	OI up
PCDHGA11	3.82898	0.00539313	OI up
PLPP1	4.00111	0.0054146	OI up
PCDHB14	7.81187	0.00543418	OI up
UCHL1	10.7232	0.00543627	OI up
L3MBTL4-AS1	9.34248	0.00543911	OI up
DNAAF4	5.16316	0.0054524	OI up
ARHGEF15	2.36576	0.00545311	OI up
LINC00930	22.7208	0.00547343	OI up
PON2	3.27167	0.0054906	OI up
SHROOM1	2.00461	0.00549188	OI up
IRS1	4.81679	0.00549215	OI up
HOXA3	4.46078	0.00550647	OI up
USP46	2.37727	0.00551576	OI up
IMPAD1	2.5171	0.005522	OI up
FZD8	3.76974	0.00552241	OI up
EFNA5	10.6715	0.00552616	OI up
IBSP	26.765	0.00554974	OI up
PTPN21	4.86133	0.00556444	OI up
LMAN1	2.77186	0.00556945	OI up
PEMT	2.93712	0.00557589	OI up
ANGPT4	6.24727	0.00558628	OI up
PTPRK	7.40256	0.00559323	OI up
LRRC4C	4.48367	0.00561282	OI up
PPARD	2.28279	0.00562187	OI up
LINC00900	6.76045	0.00563595	OI up
C1GALT1C1L	5.36747	0.00563997	OI up
ADAMTS7	4.17654	0.0056407	OI up
BPHL	2.3471	0.00564692	OI up
MARCKS	2.32091	0.00564791	OI up
EXT1	8.8101	0.00565441	OI up
CEP170B	5.81807	0.00565648	OI up
PCDH7	21.5589	0.00566159	OI up
COBL	4.20856	0.00567116	OI up
ATP8B1	2.21926	0.00567494	OI up
MEOX2	11.6291	0.00567553	OI up
SP6	13.1155	0.00568806	OI up
EGFR	3.20568	0.00568856	OI up
FSTL1	5.72183	0.00570666	OI up
HES4	4.36169	0.00571999	OI up
ZNF677	2.26837	0.00572276	OI up
SHOX2	13.1185	0.0057278	OI up
HLF	5.54499	0.00573083	OI up
CDH5	2.76731	0.00573258	OI up
IFT43	2.80789	0.00573395	OI up
ESYT3	30.4394	0.00575308	OI up
GHR	3.01527	0.00575424	OI up
MVB12A	2.85317	0.00575786	OI up
ARL10	2.31444	0.00575833	OI up
GPX8	15.4716	0.00576586	OI up
LDLRAD3	3.05687	0.00578099	OI up
ETV7	2.26503	0.00578387	OI up
NKD1	3.81913	0.00578615	OI up
ZFP69B	2.56497	0.00579175	OI up
EXOC6B	2.26623	0.00580351	OI up
TMEM54	3.74389	0.00581254	OI up
CACNA1G	5.94896	0.0058136	OI up
TBX2	9.1982	0.00581449	OI up
FGD5	2.88185	0.0058335	OI up
CCDC36	2.64554	0.00584759	OI up
ARSB	2.45761	0.00584826	OI up
MARVELD1	5.1645	0.00585053	OI up
FARP2	4.50336	0.00585373	OI up
ADGRA2	3.11832	0.00585728	OI up
TBL2	2.49611	0.00586717	OI up
HEY1	17.7335	0.00587002	OI up
EFCAB6	3.61803	0.00587665	OI up
PXDC1	6.54482	0.00587946	OI up
NAGLU	2.28449	0.00591753	OI up
HOXA4	3.50665	0.00594378	OI up
NENF	2.33192	0.00594506	OI up
BCL6B	4.38966	0.00595216	OI up
ANXA2P2	4.74614	0.00595504	OI up
MAFB	2.58505	0.00597242	OI up
GFPT2	14.7778	0.00597325	OI up
ZNF286B	2.76657	0.00597411	OI up
ZNF469	5.37403	0.00598149	OI up
OTUD7A	3.80338	0.00598409	OI up
EBPL	2.11644	0.00599428	OI up
KCNG1	15.0126	0.00600953	OI up
SLC44A3	20.0832	0.00604911	OI up
PKIG	4.09069	0.00607473	OI up
G6PC3	2.03599	0.00607905	OI up
VKORC1	2.67883	0.00608708	OI up
ALKBH7	2.53967	0.00609639	OI up
SLC46A1	2.25734	0.00611701	OI up
WWC2	4.65787	0.00611876	OI up
NBPF9	2.69404	0.00613106	OI up
C2CD6	5.30103	0.00614391	OI up
NOTCH2NLB	2.13317	0.00614831	OI up
WLS	2.33785	0.00615371	OI up
REEP2	3.43247	0.00615544	OI up
LOC100126784	18.4058	0.00615792	OI up
SLIT3	5.02372	0.00615924	OI up
SIGLEC15	23.8329	0.0061636	OI up
PEX11G	2.08549	0.00617325	OI up
PLAAT3	4.99434	0.00617606	OI up
ZNF30	2.30035	0.00619443	OI up
PDPN	19.7542	0.00619742	OI up
THAP10	3.04047	0.00621176	OI up
PLXNA3	2.88767	0.00622464	OI up
RAPGEF4	9.64221	0.00623931	OI up
EEF1AKMT3	2.94535	0.00624592	OI up
SSC5D	7.75183	0.00626579	OI up
LMF1	2.18508	0.00626632	OI up
ODF2L	2.17105	0.00627399	OI up
LDLR	2.16494	0.00628459	OI up
DUBR	2.07378	0.0062882	OI up
GRAMD2B	2.58948	0.00629321	OI up
FMNL2	2.90039	0.00630897	OI up
ADGRL1	3.32847	0.00631133	OI up
OMD	22.2768	0.00632102	OI up
COL24A1	11.5503	0.00632328	OI up
BIVM	2.16433	0.00634529	OI up
ABHD14A	2.02922	0.00635364	OI up
PAMR1	13.0557	0.00636164	OI up
BMP4	7.50587	0.0063657	OI up
YIPF5	2.14562	0.00637252	OI up
URGCP	2.39046	0.00637823	OI up
VANGL2	2.78691	0.00639294	OI up
ST8SIA1	8.70368	0.00640474	OI up
PTPRU	6.08662	0.00641354	OI up
MYO1C	2.71852	0.00644014	OI up
CGNL1	10.702	0.00644962	OI up
GPR150	7.54192	0.00645241	OI up
ATP6AP1L	2.46352	0.00646214	OI up
WWC1	15.2845	0.00647995	OI up
EBF4	5.99249	0.00648486	OI up
SLC35B2	2.20116	0.00648865	OI up
ALG14	3.44248	0.0065006	OI up
PALM	2.90864	0.00651334	OI up
HOXA-AS2	3.26996	0.00653612	OI up
PCBP4	4.39802	0.00653943	OI up
FTO	2.34479	0.00655434	OI up
TMEM101	2.05307	0.00656783	OI up
HOXB9	4.16161	0.00658397	OI up
ATP1A1	2.10937	0.00658988	OI up
KCNS1	2.08738	0.00659429	OI up
MAGEF1	2.47782	0.00659834	OI up
METAP1D	2.49815	0.00660369	OI up
WDR63	17.1808	0.00661332	OI up
FAM13A	2.55477	0.00662149	OI up
COPS8	2.07386	0.00664428	OI up
PHLDA3	4.45867	0.00664733	OI up
MALINC1	2.70956	0.00666106	OI up
CGREF1	17.2989	0.00667175	OI up
LINC01549	45.1184	0.00667811	OI up
PLBD2	2.81943	0.00667812	OI up
TMEM121	3.35794	0.00668159	OI up
CRYZL2P-SEC16B	5.59446	0.0066884	OI up
DLX2	4.82275	0.00669391	OI up
LTBR	2.10771	0.00670534	OI up
NDP	29.4277	0.006725	OI up
RGS11	8.49946	0.00673364	OI up
DNALI1	2.4663	0.00675582	OI up
FBLN2	7.00506	0.00676941	OI up
KCNS3	9.80907	0.00677746	OI up
LBX2-AS1	2.09131	0.0067808	OI up
ASAP3	5.90645	0.00678895	OI up
PCDHGA9	7.83476	0.00679632	OI up
LOC101929231	5.01212	0.0068254	OI up
DYNC2LI1	2.05074	0.00682574	OI up
CCDC68	4.70708	0.00682912	OI up
RAI14	5.06587	0.00683205	OI up
FLNB	4.64839	0.00684219	OI up
ARHGAP31	3.42627	0.00685238	OI up
PUS7	2.2712	0.00685827	OI up
AGAP11	2.95925	0.00686088	OI up
PTS	3.71005	0.00687922	OI up
ZNRF3	2.27143	0.00689009	OI up
C3orf36	12.1898	0.00690168	OI up
CHAC1	2.8473	0.00691171	OI up
CPA6	6.39296	0.00693898	OI up
ST7-AS1	3.06406	0.00694046	OI up
CYP7A1	5.51839	0.00694477	OI up
COPZ2	20.2764	0.0069459	OI up
MEGF10	12.3819	0.00695709	OI up
SEM1	2.68798	0.00696295	OI up
TCEAL3	2.68365	0.00699078	OI up
KDELR1	3.07026	0.00701521	OI up
CDKL2	11.2753	0.00701818	OI up
LOC100130111	49.3903	0.00701865	OI up
LINC02381	4.55529	0.00702213	OI up
LINC01482	9.79442	0.00703206	OI up
COL11A1	10.2937	0.00704	OI up
LIFR	10.4797	0.00706398	OI up
MAP4K3-DT	2.81088	0.00707208	OI up
NTHL1	2.00778	0.00709185	OI up
TIMP3	4.82308	0.00709958	OI up
C16orf71	2.57873	0.00710296	OI up
RHOJ	9.22121	0.00711709	OI up
P3H3	6.27042	0.00711816	OI up
SIL1	2.38629	0.00712056	OI up
OTUB2	3.53105	0.00712146	OI up
HAAO	2.63482	0.00714308	OI up
PRICKLE2	2.8316	0.00714924	OI up
NKAPL	2.10162	0.00715133	OI up
KIF25	26.2005	0.00715165	OI up
C11orf74	2.04108	0.00715499	OI up
COL1A1	16.2991	0.00718191	OI up
PGF	4.75875	0.00719063	OI up
ZHX3	3.81678	0.00719231	OI up
KCNIP1	13.7703	0.00721072	OI up
P3H1	5.11843	0.00722169	OI up
SYT3	3.94993	0.00724233	OI up
ADAMTS4	7.64204	0.00726371	OI up
KIAA0408	3.62131	0.0072725	OI up
GSTZ1	2.14279	0.00729962	OI up
KCNH3	2.43517	0.00729978	OI up
CCM2L	2.34488	0.00731518	OI up
HOGA1	6.07865	0.0073198	OI up
PTH1R	14.6961	0.00732714	OI up
RIOX2	2.24107	0.00733232	OI up
BMPR1A	6.5609	0.00735381	OI up
SRGAP3	5.16698	0.00735828	OI up
TRIM3	2.34507	0.00738228	OI up
PARD3	4.74517	0.00738355	OI up
TCEAL8	2.4272	0.00738666	OI up
ENPP6	10.1054	0.00739123	OI up
HABP4	5.51909	0.00739309	OI up
TRPC1	4.69435	0.00739383	OI up
CX3CL1	4.05923	0.00739863	OI up
MB21D2	10.2766	0.00740689	OI up
MMP13	15.9153	0.00740756	OI up
TNFRSF11A	10.1698	0.00740841	OI up
MXRA5	7.74698	0.00741197	OI up
DLC1	2.49951	0.00743092	OI up
NRP2	4.56136	0.00743122	OI up
RARS2	2.36275	0.00744514	OI up
LINC01411	41.6411	0.00744884	OI up
ROR2	6.4546	0.00745375	OI up
B4GALT2	4.49955	0.00746807	OI up
FBXL2	6.60139	0.00747036	OI up
NAT14	3.89541	0.00747656	OI up
H19	5.32418	0.00749207	OI up
PGM3	5.78299	0.00749707	OI up
LINC01719	2.71746	0.00751869	OI up
LOC101928823	6.17515	0.00751904	OI up
C1QTNF6	15.4889	0.00752038	OI up
SOX9-AS1	9.56554	0.00753736	OI up
NBPF14	2.40699	0.00758947	OI up
TMEM147	2.32004	0.0076218	OI up
DAG1	3.34117	0.00762536	OI up
PSMB5	3.04675	0.00763444	OI up
CAMK2B	19.0184	0.00766841	OI up
LINC02691	4.81215	0.00766896	OI up
AGAP3	3.30726	0.00768313	OI up
CDH4	3.32426	0.00770741	OI up
FBXW8	2.11282	0.00771389	OI up
CHRD	3.15988	0.00772794	OI up
CCND1	3.96936	0.00775453	OI up
ZNF697	3.29763	0.00775774	OI up
SCIN	5.15412	0.00775799	OI up
LDOC1	4.01401	0.0077627	OI up
ERRFI1	7.36279	0.00777933	OI up
GSDME	4.15348	0.00778315	OI up
ADAMTS5	5.94019	0.00780339	OI up
UBE3D	3.41332	0.00780806	OI up
PPFIBP2	4.50019	0.00781246	OI up
C8orf58	2.56343	0.00783189	OI up
CYP11A1	5.75973	0.00784344	OI up
NR2F2	2.42775	0.00784646	OI up
DIRAS2	16.9325	0.00785005	OI up
C11orf95	2.45758	0.00786849	OI up
USP32P3	5.40486	0.00787232	OI up
TEAD4	3.70306	0.00787702	OI up
FGF12	5.49473	0.00787904	OI up
CDNF	2.41574	0.00788589	OI up
C1orf122	2.69914	0.00789422	OI up
CCSER2	2.7719	0.00789977	OI up
CACNB1	2.6075	0.00790826	OI up
RCAN2	2.46846	0.00794928	OI up
LZTS1	12.2749	0.00796347	OI up
CTTN	2.37757	0.00796641	OI up
TPTE2P1	2.63531	0.00796821	OI up
CTSK	46.7722	0.00796879	OI up
ALDH1B1	2.60846	0.00797678	OI up
CLUAP1	2.12591	0.00799481	OI up
LXN	2.17491	0.00803398	OI up
SPAG17	7.79105	0.00803838	OI up
LINC01842	9.68229	0.00804083	OI up
SSPN	6.92604	0.00806018	OI up
MAGI3	2.6035	0.00807563	OI up
MIR100HG	15.938	0.00808192	OI up
SPATA9	2.41927	0.00809771	OI up
ZNF610	2.30626	0.00811194	OI up
NAP1L3	4.00264	0.00813067	OI up
JHY	2.67884	0.00817758	OI up
STAP2	10.8662	0.00819154	OI up
CYB561	4.02426	0.00822064	OI up
GLUD1P2	10.9386	0.00823476	OI up
CPEB1	4.35843	0.00823822	OI up
SELENOM	7.44376	0.00824406	OI up
GRM7-AS1	10.5696	0.00826977	OI up
PXYLP1	2.35202	0.00829065	OI up
LOC101927692	25.9422	0.0083039	OI up
TANC2	2.30735	0.00831085	OI up
FAM131C	41.6813	0.00831184	OI up
ZNF541	5.34035	0.00831192	OI up
BMP8A	13.9454	0.00831351	OI up
IFIT1	2.48841	0.00831616	OI up
HRH1	3.85516	0.00835084	OI up
SVEP1	5.1964	0.00835253	OI up
PODNL1	7.88289	0.00837548	OI up
P4HA2	13.0514	0.00842149	OI up
NECAB3	2.51515	0.00843129	OI up
ZNF662	2.45941	0.008443	OI up
CNKSR3	7.02366	0.0084543	OI up
ATF5	2.08746	0.0084544	OI up
SAMD5	8.33427	0.00846114	OI up
PRDX4	4.554	0.00846269	OI up
TPRG1	4.91121	0.00846359	OI up
CAMK2D	2.6762	0.00846918	OI up
PPFIA2	9.40964	0.00846981	OI up
KANK4	6.76608	0.00847533	OI up
AFAP1	4.03437	0.00847669	OI up
LAPTM4B	5.55815	0.00847782	OI up
ANG	2.07084	0.00850446	OI up
TMEM233	8.46355	0.00851439	OI up
PRSS35	18.1828	0.00851977	OI up
KCNIP3	9.77286	0.00853225	OI up
NEIL2	2.2423	0.00853802	OI up
ARHGAP29	2.20621	0.00859742	OI up
LINC01279	8.58893	0.00861774	OI up
ATP1B3	2.94243	0.00862188	OI up
CALD1	4.93566	0.00862616	OI up
GORAB	2.09596	0.00862783	OI up
TMEM45A	4.46086	0.00864927	OI up
MAOA	4.26785	0.00866064	OI up
LRP1-AS	7.91874	0.00866161	OI up
LSAMP	13.4516	0.00868217	OI up
METTL25	2.00139	0.00874902	OI up
THY1	10.6679	0.00875836	OI up
MICOS10	2.03458	0.00878297	OI up
MXD4	2.25342	0.00880712	OI up
RPSAP9	2.73312	0.00881114	OI up
FKBP14	5.38664	0.00881795	OI up
VIT	14.2916	0.00882051	OI up
QRICH2	2.01642	0.00882813	OI up
JAG1	3.4865	0.00883371	OI up
PLSCR3	2.96411	0.00884867	OI up
GUCY1A2	7.24533	0.0088525	OI up
DPP4	7.27928	0.00885328	OI up
NRXN3	2.4206	0.00889782	OI up
NOMO1	3.23751	0.00890333	OI up
DLG5	4.59726	0.00891125	OI up
TM6SF2	7.99252	0.00891521	OI up
THBS2	22.8382	0.0089461	OI up
UBXN8	2.25685	0.00895698	OI up
TNFRSF11B	8.24385	0.00898973	OI up
CHCHD10	2.09253	0.00901901	OI up
SRD5A3	2.47849	0.00902058	OI up
PPFIA3	2.78818	0.00902895	OI up
SYT15	3.48229	0.00904548	OI up
SLIT2	14.8194	0.00907408	OI up
HOXD1	4.79869	0.00909196	OI up
CEMIP	4.03685	0.00911413	OI up
FHAD1	15.3746	0.00913308	OI up
FSCN1	3.07679	0.00914593	OI up
MCC	3.14223	0.00915067	OI up
ADGRA3	2.88292	0.00918952	OI up
HSD11B2	5.54842	0.00919103	OI up
LINC01923	39.4002	0.00919387	OI up
SFXN3	3.18022	0.00920887	OI up
UGDH	2.6312	0.00923018	OI up
GTF2IRD1	8.98515	0.00926327	OI up
MAGI1	4.86779	0.0092784	OI up
CDH3	5.84236	0.009298	OI up
C9orf170	12.3541	0.00933879	OI up
INTU	7.35817	0.00934143	OI up
FAM149A	2.86263	0.00936839	OI up
INSYN1	4.67506	0.00937648	OI up
FILIP1L	9.01559	0.00938032	OI up
CLN5	2.13548	0.00941022	OI up
MCAM	3.45413	0.00944618	OI up
SNHG18	17.1831	0.00946405	OI up
ST5	2.93798	0.00947817	OI up
CARD10	2.94655	0.00948102	OI up
KIF16B	2.45895	0.00948137	OI up
KCNMB4	4.67867	0.00948644	OI up
COPRS	3.12874	0.00955163	OI up
ZNF750	7.051	0.00958448	OI up
SERTAD1	2.15071	0.00959093	OI up
FZD3	3.56456	0.00960223	OI up
PLK2	5.4053	0.00960484	OI up
DACT1	2.41722	0.00962043	OI up
HAPLN3	5.95055	0.00963677	OI up
CTXN1	4.60526	0.00964197	OI up
STC2	42.881	0.00967843	OI up
CDC42EP4	2.0271	0.00969107	OI up
TEF	4.46021	0.00969881	OI up
C22orf31	13.2932	0.00970631	OI up
TMEM132B	3.83305	0.00971079	OI up
NR1D2	2.5598	0.00971695	OI up
ADAMTSL1	3.43871	0.00972939	OI up
ADK	2.72222	0.00974356	OI up
PRR18	6.07826	0.00974381	OI up
C22orf23	10.6024	0.00976895	OI up
TRAP1	2.19611	0.00981354	OI up
LINC01423	22.7042	0.00982029	OI up
CAV2	2.02202	0.00982274	OI up
PYROXD2	2.08572	0.00982374	OI up
FNDC1	24.2699	0.00982561	OI up
KRBOX1	6.09935	0.00982789	OI up
LOC101928595	3.15992	0.00986502	OI up
CYP1B1	3.6368	0.00988004	OI up
ERC1	2.07044	0.00989393	OI up
CNTNAP2	2.98904	0.00990969	OI up
LINC02408	4.59727	0.00991501	OI up
NAGS	3.11019	0.00993327	OI up
UBE2D3-AS1	2.08485	0.00994773	OI up
ANXA2	5.2312	0.00996028	OI up
CAMK1G	6.55689	0.00996932	OI up
TSPAN4	2.42328	0.0099707	OI up
TMEM132E	8.64821	0.00997224	OI up
ZNF423	4.30676	0.0100164	OI up
PDZD2	9.67581	0.0100176	OI up
MAPK8IP1	2.63144	0.0100338	OI up
LINC00663	2.63219	0.0100517	OI up
LOC100294362	3.2847	0.010061	OI up
ATP5MD	2.03213	0.010079	OI up
PRSS43P	5.51138	0.01012	OI up
HYDIN	13.153	0.0101426	OI up
ANXA5	2.80145	0.0101559	OI up
NPAS2	3.70144	0.0101903	OI up
MSMO1	2.08459	0.0102036	OI up
SLITRK6	21.7548	0.0102272	OI up
PODXL	3.66606	0.0102505	OI up
MATN3	11.2154	0.010263	OI up
ZNF704	4.92997	0.0102677	OI up
ENPP1	14.8185	0.0103614	OI up
LINC01752	3.7422	0.0103659	OI up
LOC100507564	3.19432	0.0103667	OI up
FAM3C	3.38374	0.0103997	OI up
SHROOM3	18.4014	0.0104516	OI up
HOXA7	4.15552	0.0104533	OI up
GALNT18	3.80223	0.0104697	OI up
TLL1	14.3015	0.0104714	OI up
C16orf96	3.30065	0.0104884	OI up
HSPG2	5.26484	0.0104898	OI up
LINC01508	67.8852	0.0104984	OI up
LOC654841	3.38804	0.010499	OI up
ARMCX2	7.78067	0.0105084	OI up
SCD5	5.01018	0.0105164	OI up
HES1	3.74952	0.0105329	OI up
PLAAT2	10.7547	0.0105401	OI up
PTPRD	17.1762	0.0105516	OI up
TNC	11.1467	0.0105831	OI up
DUSP14	5.45015	0.0106168	OI up
ALG1	2.21649	0.0106224	OI up
GNS	2.35077	0.0106244	OI up
TMEM184B	2.60069	0.0106375	OI up
EVA1C	5.09646	0.0106544	OI up
ADGRB3	4.65873	0.0106551	OI up
ATP6V0D2	18.4065	0.0106584	OI up
CREG2	13.3343	0.0106665	OI up
PKP4-AS1	34.4705	0.0106876	OI up
CDH24	2.12044	0.0107148	OI up
SLC45A2	42.6288	0.0107587	OI up
WFDC1	8.95315	0.010796	OI up
PGR-AS1	3.3474	0.0108095	OI up
ANGPTL2	5.07914	0.0108139	OI up
TMSB15A	2.55115	0.0108214	OI up
PTRH1	2.09487	0.0108377	OI up
S1PR2	4.11044	0.0108551	OI up
DACT3	5.6735	0.0108666	OI up
C1orf115	2.26755	0.0108769	OI up
ZNF300	3.054	0.0108778	OI up
EVA1A	14.1475	0.0108866	OI up
KCTD12	3.17882	0.0109078	OI up
CNPY2	2.14365	0.0109175	OI up
KDELR3	26.8729	0.0109384	OI up
AZIN1-AS1	2.27823	0.0109413	OI up
FAM20A	7.98865	0.0109612	OI up
HMCN1	2.70082	0.0109684	OI up
GLIS3-AS1	7.55525	0.0109716	OI up
ZFP42	34.4149	0.0109905	OI up
LOC107985911	4.62405	0.0109942	OI up
SPR	4.99942	0.011004	OI up
DGKH	2.63431	0.0110163	OI up
PDZD4	2.51298	0.0110297	OI up
KDR	2.05252	0.0110966	OI up
PDE8B	2.69686	0.0111318	OI up
BRINP1	3.1076	0.011172	OI up
NPIPA2	2.20767	0.0111759	OI up
ZNF112	2.26245	0.0112021	OI up
SAMD4A	5.53053	0.0112056	OI up
CACHD1	4.58671	0.0112262	OI up
CDCA7	-14.5872	4.44054e-07	OI down
HDAC1	-2.25019	1.66172e-06	OI down
DENND1C	-8.26839	1.7797e-06	OI down
NUP210	-25.1613	2.4811e-06	OI down
C16orf54	-8.36465	3.12261e-06	OI down
C2orf48	-30.7758	3.46252e-06	OI down
DRC7	-47.1483	3.5102e-06	OI down
SLC22A4	-15.6397	3.6822e-06	OI down
PPP6R1	-2.9278	4.0524e-06	OI down
LOC606724	-19.5178	4.4216e-06	OI down
APBB1IP	-6.06944	6.55204e-06	OI down
CCT6P1	-2.14126	7.19182e-06	OI down
WNT10A	-24.8333	7.24566e-06	OI down
HSF5	-10.0023	7.33038e-06	OI down
TSTD1	-8.06085	8.08511e-06	OI down
[truncated: 1,724 more rows]

## Sheet: Table S6
Supplementary Table 6. Top 20 upstream regulators predicted by IPA from RNASeq dataset and RPPA dataset in OI type III bone
Upstream Regulator	Molecule Type	Predicted State	z-score	p-value of overlap	Target molecules in dataset
RNASeq dataset
ERBB2	kinase	Inhibited	-3.342	2.78x10-26	ASPM,BACE1,BARD1,BCL2L1,BIRC5,BMP7,BUB1,BUB1B,CADM1,CBFA2T3,CCNA2,CCNB1,CCNB2,CCND1,CCND3,CCNE2,CDC14B,CDC20,CDC25A,CDC25C,CDC27,CDC40,CDC45,CDC6,CDC7,CDCA2,CDCA3,CDCA4,CDCA5,CDCA7,CDCA7L,CDCA8,CDH11,CDH2,CDK1,CDKN2C,CDKN3,CDT1,CENPA,CENPE,CENPF,CHD7,CKS1B,CKS2,COL1A1,COL5A1,DAAM1,DHFR,E2F2,E2F7,E2F8,ELK3,ERBB2,ESPL1,FN1,FSCN1,GINS1,GINS2,HES1,HEY1,IL6R,ITGA2,ITGA5,ITGB1,JAG1,LCN2,LIG1,LTBP3,MCM1…
E2F4	transcription regulator	ND		1.63x10-19	ASF1B,AURKB,BARD1,BRCA1,CCNA2,CCND1,CCNE2,CDC25A,CDC6,CDCA4,CDK1,CDK2,CDKN2C,CENPA,CENPE,CHEK1,CHEK2,CKS1B,CKS2,DBF4,DHFR,E2F2,ECT2,FEN1,GINS1,H2AFX,H2AFZ,HIST1H2AC,HIST1H3D,HIST2H2AA3/HIST2H2AA4,HMGB3,HMMR,ID3,KIF22,KIF4A,LPAR1,MAD2L1,MCM10,MCM3,MCM5,MCM6,MKI67,MSH2,MYBL2,NEK2,NFE2L1,ORC1,PCLAF,PCNA,PLK1,POLA2,POLD1,PRC1,PTTG1,RAD51,RAD51AP1,RAD54L,RBBP8,RBL1,RFC3,RPA3,RRM1,RRM2,SMC2,SMC4,SSX2IP…
RABL6	other	Inhibited	-6.172	6.21x10-18	AURKB,BIK,BUB1,BUB1B,CCNA2,CCNB1,CCNE2,CDC25A,CDC25C,CDK2,CENPF,CHEK1,CHEK2,CKS1B,CX3CL1,ELF4,EZH2,FEN1,FERMT2,H2AFX,HMMR,KIF23,MAD2L1,MCM10,MCM2,MCM5,MCM7,MELK,NCAPG,NEK2,PLK1,POLD1,POLE2,PRC1,PTPRM,RFC3,SMAD6,TOP2A,TPX2,TTK,UBE2C,VRK1
MITF	transcription regulator	Inhibited	-5.353	1.31x10-17	AURKB,BRCA1,CCNB1,CCNF,CD151,CD44,CDCA3,CDCA8,CDT1,CENPF,CENPH,CENPM,CENPO,CEP55,CHAF1A,CHTF18,COL1A1,DIAPH1,DSN1,ECT2,ESPL1,FANCA,FANCG,FMOD,HAPLN1,HMBS,KIF20A,KIF4A,KIFC1,LIG1,MCM2,MCM4,MCM5,MCM6,MGP,MITF,MMP14,NCAPD2,NCAPD3,NUF2,ORC6,PLK1,POLD1,POLE2,RAD51D,RECQL4,RFC5,RPA3,SOX9,SPAG5,SPC25,TACC3,TPX2,UBE2C,UIMC1,XRCC3
TGFB1	growth factor	Activated	4.288	1.32x10-14	ALOX5,ASPM,BACE1,BARD1,BCL2L1,BGN,BIRC5,BMP7,BUB1,BUB1B,C9orf3,CADM1,CBFA2T3,CCNA2,CCNB1,CCNB2,CCND3,CCNE2,CD44,CDC20,CDC25C,CDH1,CDH11,CDH2,CDH5,CDK1,CDK2,CDKN2C,CDKN3,CDT1,CENPA,CENPE,CENPF,CKS1B,CKS2,COL1A1,COL1A2,COL5A1,CRIP2,CTNNB1,CXCR1,CXCR3,CXCR4,DAAM1,DOCK4,ELK3,ENG,ENPP1,ESPL1,FN1,FSCN1,FZD8,GLI2,HEY1,HOOK1,IRS1,ITGA2,ITGA4,ITGA5,ITGAV,ITGB1,JAG1,KDR,LTBP3,MFAP2,MKI67,MKL1,MMP13,MMP2,MP…
AR	ligand-dependent nuclear receptor	Activated	3.936	1.63x10-13	ADGRA3,ARMCX2,ATP1A3,BCL2L1,BIRC5,BMPR2,BUB1,BUB1B,CALU,CAV1,CAV2,CCNA2,CCND1,CDC25C,CDCA5,CDH1,CDH2,CDT1,CENPE,CFLAR,CHTF18,CTNNB1,CTSO,CXCL12,DNAJB9,ERBB2,ESPL1,ETV1,EXTL2,FAM13A-AS1,FEN1,IL1R1,KDM4B,KIF15,KIF22,KIF2C,KNTC1,KPNA2,LMAN1,LRIG1,MAD2L1,MAOA,MCM2,MCM4,MEF2C,MRAS,MSMO1,MYO1B,NCOA4,NEK2,NKX3-1,NUSAP1,P4HA1,PDE9A,PKMYT1,PLK1,PLOD2,PLS3,PMEPA1,PRKCD,PROS1,PTHLH,SKP2,SMAD3,SMTN,SNAI2,TAC…
NUPR1	transcription regulator	Activated	4.1	2.28x10-13	ADRB2,AGRN,ANK1,ANK3,ANP32A,ANP32E,APOBEC3B,AREG,ARHGAP11A,AS3MT,ASIC1,ASPM,ATAD5,ATP8B1,AURKA,BLM,BNIP3,BRCA1,BRI3BP,BUB1,BUB1B,C1orf112,C6orf203,C8orf58,CARD8,CASP2,CCNA2,CCNB2,CCNF,CDC25C,CDCA2,CDCA3,CDCA8,CENPI,CEP170B,CEP97,CKAP2L,CNPY4,COL1A2,CROT,CXCR4,DAGLA,DSN1,E2F8,ERCC6L,ESPL1,ETV1,EXO1,EXTL2,FAM111A,FAM114A1,FAM72C/FAM72D,FANCD2,FLVCR1,FZD8,GAB2,GADD45A,GCH1,GCNT2,GINS1,GPCPD1,GPR1,GR…
CCND1	transcription regulator	ND	-0.918	2.59x10-13	AFAP1,AHI1,AREG,ARMCX1,AURKA,CALU,CCNE2,CDC45,CDC6,CDCA2,CDCA7,CDCA7L,CDCA8,CDK2,CDK6,CDKN2C,CENPF,CENPH,CENPK,CENPN,CEP55,CIP2A,CPEB1,DDIAS,DNMT1,DTL,E2F7,ENPP2,EPHA2,ERRFI1,FAM129B,FGFR1,FZD7,GALNT11,GAS2L3,GPC6,HIST1H4H,HJURP,ITGAV,ITSN2,JPT1,KDM6B,KIF11,KIF20A,KIF20B,KIF2C,KIF4A,KNL1,LAMB2,LNP1,MAGI2,MAP3K5,MARCKS,MCM7,MED30,MELK,MNS1,MTFR2,MYT1,NCAPH,NT5E,PCLAF,PCYT1B,PDLIM4,PPFIA2,RAD51,RFC…
CDK4	kinase	ND		3.11x10-13	ARMCX1,AURKA,CDC45,CDC6,CDCA2,CDCA7,CDCA7L,CDCA8,CDKN2C,CENPF,CENPH,CENPK,CENPN,CEP55,CIP2A,CPEB1,DDIAS,DHFR,DTL,E2F7,ENPP2,FZD7,GALNT11,GAS2L3,GPC6,HIST1H4H,HJURP,KDM6B,KIF11,KIF20A,KIF20B,KIF2C,KIF4A,KNL1,LNP1,MAGI2,MCM7,MED30,MELK,MNS1,MTFR2,MYT1,NCAPH,NT5E,PCLAF,RFC5,SCG5,SLC9B2,SPC25,TMEM204,TMSB15A,TP53INP1,TPX2,TRIP13,ZNF367,ZNF423,ZNF462,ZNF610
AREG	growth factor	Inhibited	-2.856	1.37x10-11	ARHGAP11A,AURKB,BIRC5,CCNA2,CCNB1,CCNB2,CCND1,CCNF,CDC20,CDC45,CDCA8,CENPA,CENPF,FOXM1,HIST1H2AC,HIST1H2BD,HIST1H2BG,HIST2H2AA3/HIST2H2AA4,HJURP,IQGAP3,KIF14,KIF20A,MKI67,MMP15,MYBL2,OSCP1,PCDHGA11,PLK1,PRC1,PTAFR,RRM2,SLC36A1,TMC6,TOP2A
RARA	ligand-dependent nuclear receptor	ND	-1.278	3.15x10-11	AASS,ABHD2,ABLIM1,ALOX5,ASPM,BAZ2A,BIRC5,BMP8A,C18orf25,CCNA2,CCND1,CD24,CD44,CD53,CD7,CD9,CDK1,CDKN3,CENPA,CENPF,CENPM,CENPN,CENPU,COBL,CTNND1,ENAH,EPHX4,FGF12,FGFR1,FLCN,GHR,GPR158,HCP5,HELLS,HIST1H4C,HLA-C,IL12RB2,IL16,KIF23,KNL1,LGALS3BP,LIFR,MAD2L1,MALL,NCAPG,NCAPH,PHF19,PHLDB1,PIK3CG,PIMREG,PLK4,PLXNA2,PTTG1,RARB,RARRES1,RASGRP4,RGS3,RNF38,SAMD9,SEC31A,SELL,SHROOM1,SMAD3,SMC4,SP110,SPP1,STX…
ESR1	ligand-dependent nuclear receptor	Inhibited	-2.129	5.65x10-11	AASS,ABHD2,ABLIM1,ACKR3,ADORA1,ALOX5,ASPM,BAZ2A,BIRC5,BMP2,BMP4,BRCA1,C18orf25,C1QTNF6,CAPN2,CAV1,CAV2,CCNA2,CCND1,CDH1,CDK1,CDKN3,CEBPA,CENPA,CENPF,CENPM,CENPN,CENPU,COBL,CPE,CXCL12,CYP1B1,EFNA1,ENAH,EPHX4,EPOR,ERBB2,FAM102A,FGFR1,FLCN,FMN1,FOXM1,FRAT2,GHR,GPR158,HCP5,HELLS,HIST1H4C,HLA-C,HOXC6,HSF2BP,KDM4B,KIF23,KLRC4-KLRK1/KLRK1,KNL1,LDLR,LGALS3BP,MAD2L1,MALL,MINOS1,MKI67,NCAPG,NCAPH,NOTCH3,OT…
TP63	transcription regulator	Inhibited	-2.445	8.38x10-11	ADA2,APAF1,ARG1,BLM,BRCA1,CCNA2,CCND1,CCND3,CD82,CDC25C,CDH1,CDH2,CDK1,CDK6,CDKN1C,CEBPA,CKS2,COL4A1,COL5A1,CTNNB1,CXCR4,CYGB,DKK1,DNM2,DNMT1,DST,ENG,FGFR3,FLOT2,FN1,G6PD,GADD45A,HES1,HIRA,HOXC4,ID3,IGFBP6,IGFBP7,ITGA2,ITGA4,ITGB1,JAG1,KCNG1,KIF23,LYN,MAD2L1,MCM10,MFGE8,MMP13,NANOG,NEIL2,NOTCH3,NT5E,PCNA,PTHLH,RAC2,RACGAP1,RAD51,RAD9A,RBBP8,RGS13,S100A8,SMAD3,SNAI2,SSPN,TGFB3,THY1,TIPIN,TNC,TNFAI…
HNF1A-AS1	other	ND	-0.61	1.94x10-10	BIRC5,CDH1,CDH2,CEP55,CTNNB1,H19,HIST1H2AC,HIST1H2BD,HJURP,HMGB2,JADE1,KIF22,KIF2C,NCAPG,NEK2,UBE2C
FOXM1	transcription regulator	Inhibited	-3.999	8.18x10-10	AURKB,BIRC5,BUB1B,CAV1,CCNA2,CCNB1,CCNB2,CCND1,CCNE2,CDC20,CDC25A,CDC25C,CDCA2,CDCA8,CDK1,CDK2,CDKN3,CENPA,CENPE,CENPF,CKS1B,CKS2,CTNNB1,FOXM1,GTSE1,KDR,KIF20A,MMP2,NEK2,PCNA,PLK1,PLK4,PRC1,PTTG1,SKP2
SMARCA4	transcription regulator	ND	0.921	4.86x10-9	ABHD2,ACSL5,ANGPTL2,ANO1,AP1S2,APOBEC3G,AREG,ARHGAP30,ARHGDIB,BAMBI,BIRC5,C1orf54,C2CD6,C6orf203,CARD16,CASP1,CCDC169,CD44,CD74,CDC25A,CDC6,CDH1,CFP,CLIC2,CPS1,CRYBG1,CSF2RA,DLX2,DYNLT3,EDNRA,EFNB1,ENTPD3,EVA1A,FBLIM1,FFAR2,FGF9,FLNB,FN1,GADD45A,GCLC,GMFG,GPR158,GPR68,GULP1,HAPLN3,HCLS1,HCP5,HCST,HEPH,HLA-C,HLA-F,ID3,IFIT1,IFITM3,IGFBP4,IGFBP7,IL15RA,IL23A,ITGA5,ITGB1,KCNS3,KDM6B,KDR,KIFAP3,LOX,L…
E2F1	transcription regulator	ND	0.723	1.05x10-8	ANGPT2,APAF1,AURKB,BIRC5,BMP4,BRCA1,CCNA2,CCNB1,CCND1,CCND3,CDC20,CDC25A,CDC6,CDCA4,CDK1,CDKN2C,CTNNB1,DBF4,DGKI,DHFR,DLEU2,ECT2,FANCD2,FEN1,GINS1,H19,HIST1H2AC,HIST1H4H,HIST2H2AA3/HIST2H2AA4,ID3,IGF2,JPT1,KDR,KIF23,MAGEF1,MAP3K5,MCM10,MCM3,MCM5,MCM6,MSH2,MYBL2,PCLAF,PCNA,POLA2,PTPN4,RACGAP1,RAD51,RAD54L,RBBP8,RBL1,RFC3,RPA3,RRM1,RRM2,SLC22A18AS,SMC4,STAM,TK1,TOP2A,TOPBP1,TP53INP1,ULK1,VCAM1
E2f	group	Inhibited	-3.606	2.34x10-8	CAV1,CDC25C,CDC45,CDC6,CDC7,CDK1,CENPO,DLEU2,E2F2,FANCD2,GINS2,GMNN,HIST1H2AB,HIST1H2AG,HIST1H3B,LIG1,MCM10,MCM2,MCM5,MYBL2,NUSAP1,OIP5,PGRMC1,POLA2,PRR11,RAD51,RBL1,RPA3,RRM2,TPX2,TTK,UBE2C,WDR76
E2F3	transcription regulator	Inhibited	-2.53	4.84x10-8	AKNA,C1orf198,CAV2,CCNA2,CCNB1,CD9,CDC25A,CDC6,CDCA3,CDK1,CTNND1,CXCR3,DAG1,E2F2,FAM102A,HIST1H2BG,HIST1H3D,HMGB2,HOXB9,IGF2,LAMA4,LBR,MAD2L1,MCM4,MYBL2,NCAPG2,NECTIN1,PCLAF,PCNA,PLK1,PTN,PTTG1,RALGPS2,RBL1,RRM2,S100A8,TIMP3,TK1,TMPO,TPX2,UBE2C,USP32
CDKN1A	kinase	Activated	3.269	7.64x10-8	BCL2L1,BIRC5,BRCA1,CCNA2,CCNB1,CCND1,CDC25A,CDC25C,CDK1,CHEK1,CTSK,EXO1,FOXM1,IL1R1,JAG1,LBR,LGALS3BP,MAD2L1,MBNL2,PCLAF,PLK1,POLD1,RBL2,RRM1,SOX9,TOP2A
RPPA dataset
TP53	transcription regulator	ND	0.057	8.6x10-16	AKT1,AKT3,BCL2,CYP19A1,EGFR,ESR1,FGFR1,ITGAV,KDR,MAP2K6,MET,PHGDH,PTK2,S100A4,SNAI2,SRC,TP53,TWIST1,VIM
PTEN	phosphatase	ND	-0.786	1.05x10-14	AKT1,BCL2,EGFR,ERBB2,ERBB3,ESR1,FGFR1,KDR,MET,SNAI2,SRC,TP53
estrogen receptor	group	ND	-0.102	5.9x10-14	AKT2,AKT3,BCL2,CD24,EGFR,ERBB2,ERBB3,FGFR1,TP53,VIM
Hsp90	group	ND	1.3	1.23x10-12	AKT1,CYP19A1,EGFR,ERBB2,ERBB3,ESR1,TP53
PIM1	kinase	ND	1.767	3.4x10-12	AKT1,BCL2,ERBB2,ERBB3,MET,TP53
EGFR	kinase	ND	0.785	5.13x10-12	AKT1,BCL2,CYP19A1,EGFR,ERBB2,ERBB3,ESR1,MET,VIM
TGFB1	growth factor	Activated	2.173	6.37x10-12	BCL2,CYP19A1,FGFR1,ITGAV,KDR,MET,S100A4,SNAI2,SRC,TP53,TWIST1,VIM
CCN5	growth factor	ND	-0.128	9.64x10-12	CD24,ERBB2,ESR1,SNAI2,TWIST1,VIM
SLC9A3R1	other	ND	0.718	1.06x10-11	EGFR,ERBB2,ERBB3,S100A4,SNAI2
SP1	transcription regulator	Activated	2.186	3.55x10-11	ATM,BCL2,CYP19A1,EGFR,ESR1,ITGAV,MET,SRC,TP53,VIM
THRB	ligand-dependent nuclear receptor	ND	-1.522	4.91x10-11	AKT1,AKT2,AKT3,EGFR,ERBB3,FGFR1,MET,TP53
PRKAR1A	kinase	Activated	2.2	1.02x10-10	BCL2,EGFR,ERBB2,ERBB3,VIM
BRCA1	transcription regulator	ND	0.869	1.05x10-10	ATM,CYP19A1,EGFR,ESR1,SNAI2,TP53,VIM
PTGS2	enzyme	ND	1.676	3.43x10-10	BCL2,CYP19A1,ERBB2,ERBB3,ITGAV,KDR,TP53
JUN	transcription regulator	ND	-0.418	7.48x10-10	AKT1,AKT3,CYP19A1,ITGAV,KDR,SNAI2,TP53,VIM
SDCBP	enzyme	ND	1.998	1.09x10-9	EGFR,SNAI2,SRC,VIM
STAT3	transcription regulator	ND	1.427	1.26x10-9	AKT1,BCL2,ESR1,ITGAV,PTK2,SNAI2,TP53,TWIST1,VIM
MUC4	other	ND	1.964	2.19x10-9	EGFR,ERBB3,TWIST1,VIM
Mek	group	ND	-1.89	2.96x10-9	ERBB2,ERBB3,ESR1,FGFR1,KDR,TP53,VIM
HIF1A	transcription regulator	Activated	2.2	5.02x10-9	AKT1,BCL2,CD24,CYP19A1,EGFR,ITGAV,MET,SNAI2

## Sheet: Table S7
Supplementary Table 7. Normalized RPPA dataset from 8 OI type III and 4 non-OI bonesol
	AB_name	Slide_file	Gene_ID	Swiss_ID	BL-IWS_1_67.1	BL-IWS_1_67.2	BL-IWS_1_67.3	BL-IWS_2_68.1	BL-IWS_2_68.2	BL-IWS_2_68.3	BL-IWS_15_81.1	BL-IWS_15_81.2	BL-IWS_15_81.3	BL-IWS_17_83.1	BL-IWS_17_83.2	BL-IWS_17_83.3	BL-IWS_3_69.1	BL-IWS_3_69.2	BL-IWS_3_69.3	BL-IWS_5_71.1	BL-IWS_5_71.2	BL-IWS_5_71.3	BL-IWS_6_72.1	BL-IWS_6_72.2	BL-IWS_6_72.3	BL-IWS_7_73.1	BL-IWS_7_73.2	BL-IWS_7_73.3	BL-IWS_8_74.1	BL-IWS_8_74.2	BL-IWS_8_74.3	BL-IWS_12_78.1	BL-IWS_12_78.2	BL-IWS_12_78.3	BL-IWS_13_79.1	BL-IWS_13_79.2	BL-IWS_13_79.3	BL-IWS_16_82.1	BL-IWS_16_82.2	BL-IWS_16_82.3
AB_ID	AB_name	Slide_file	Gene_ID	Swiss_ID	C14- Control	C14- Control	C14- Control	C15- Control	C15- Control	C15- Control	C5- Control	C5- Control	C5- Control	C18- Control	C18- Control	C18- Control	OI85- OI type III	OI85- OI type III	OI85- OI type III	OI3- OI Type III	OI3- OI Type III	OI3- OI Type III	OI33- OI Type III	OI33- OI Type III	OI33- OI Type III	OI41- OI Type III	OI41- OI Type III	OI41- OI Type III	OI91- OI Type III	OI91- OI Type III	OI91- OI Type III	OI13- OI Type III	OI13- OI Type III	OI13- OI Type III	OI62- OI Type III	OI62- OI Type III	OI62- OI Type III	OI83- OI Type III	OI83- OI Type III	OI83- OI Type III
1	14-3-3zeta,gamma,eta_R_V	GBL 9048750_2017-10-24_460PMT_32R_1433ZetaGammaEta_Ab1_A1.gpr	YWHAZ	P63104	869.601	793.095	751.586	903.131	881.961	875.577	558.59	575.528	542.736	477.358	453.957	424.546	767.046	744.49	767.667	599.08	590.256	604.494	1524.43	1697.29	1722.98	390.816	341.135	320.34	807.76	877.134	882.727	784.294	790.971	805.447	493.047	446.133	426.432	607.064	490.756	487
2	Akt_R_V	GBL 9048751_2017-10-24_460PMT_33R_Akt_Ab2_A1.gpr	AKT1,AKT2,AKT3	Q9Y243,P31751,P31749	1177.38	1095.88	1085.42	1563.15	1549.68	1629.63	631.374	657.872	722.484	284.977	304.133	277.418	2418.77	2465.74	2609.83	1902.96	1998.03	2031.35	903.272	801.362	866.174	1311.51	1371.71	1352.29	864.017	902.436	878.583	3271.82	3134.95	3390.43	1432.18	1519.78	1517.18	2225.9	2196.77	2329
3	p-Akt(S473)_R_V	GBL 9048752_2017-10-24_460PMT_34R_pAktS473_Ab3_A1.gpr	AKT1, AKT2, AKT3	P31749	224.728	233.436	225.015	166.957	155.64	155.02	71.0295	82.3447	61.9521	54.8378	50.2403	42.5433	156.84	167.48	162.3	350.327	343.001	321.17	79.191	82.1271	56.1842	152.65	152.236	148.868	153.91	142.323	137.797	97.1691	108.862	103.885	110.684	130.685	114.007	185.836	191.243	176
4	p-Akt(T308)_R_V	GBL 9048753_2017-10-24_460PMT_35R_pAktT308_Ab4_A1.gpr	AKT1, AKT2, AKT3	P31749	400.603	402.408	396.542	342.702	361.239	373.197	206.073	176.2	171.895	201.371	211.727	206.512	354.115	350.852	355.401	435.318	424.016	411.179	316.764	276.246	224.737	297.308	288.53	274.354	369.383	390.072	374.019	297.06	296.27	308.957	334.288	312.068	294.885	311.791	279.276	291
7	ALK(D5F3)XP_R_V	GBL 9048754_2017-10-24_460PMT_36R_ALK_Ab7_A1.gpr	ALK	Q9UM73	42.9915	36.1386	42.4208	59.5578	52.8408	61.2426	41.2147	47.8131	52.3539	53.0398	55.6232	52.2928	67.3922	70.9038	81.7423	59.0788	66.2854	63.4156	56.9185	49.774	53.8432	50.3505	37.4611	39.7502	61.5639	61.1464	51.8032	70.7946	75.7899	83.6478	50.3109	50.6969	48.2339	62.9777	55.6528	54
8	p-ALK(3B4)(Y1586)_R_V	GBL 9048755_2017-10-24_460PMT_37R_pALKY1586_Ab8_A1.gpr	ALK	Q9UM73	996.621	1135.92	1149.97	1558.27	1438.23	1464.08	1145.24	1171.42	1059.29	1096.76	1114.26	1021.92	1537.77	1509.76	1503.35	1568.18	1522.46	1574.14	1452.66	1450.91	1254.78	1100.52	1121.44	1141.07	1407.48	1445.37	1396.61	1922.56	1874.08	1830.81	1280.13	1332.77	1256.27	1345.25	1387.27	1476
9	p-ALK(Y1604)_R_V	GBL 9048756_2017-10-24_460PMT_38R_pALKY1604_Ab9_A1.gpr	ALK	Q9UM73	135.814	124.043	127.262	109.352	95.1134	95.6915	71.9064	66.407	71.5503	88.999	83.4348	91.2907	117.63	114.913	130.314	90.1729	97.8499	97.1691	121.261	129.412	98.3224	91.1104	89.269	81.0593	188.937	185.548	188.564	138.813	154.336	133.567	99.5038	95.7609	92.083	116.664	116.365	111
11	p-AMPKa(40H9)(T172)_R_V	GBL 9048757_2017-10-24_460PMT_39R_pAMPKaT172_Ab11_A1.gpr	PRKAA1, PRKAA2	Q13131,P54646	530.554	536.218	528.416	1705.7	1683.22	1609.53	263.072	268.284	260.024	133.049	139.955	132.061	733.962	759.16	757.004	620.846	643.916	623.928	210.351	196.607	208.35	1407.42	1473.74	1468.42	285.529	309.949	284.918	998.066	1014.21	1044.25	1210.82	1213.35	1236.54	597.772	570.694	587
12	p-AMPKa1(S485)_R_V	GBL 9048758_2017-10-24_460PMT_40R_pAMPKa1S485_Ab12_A1.gpr	PRKAA1	Q13131	50.8081	60.5565	59.9424	88.8485	106.642	102.39	31.5687	32.7608	38.3929	19.7776	24.223	16.84	61.2656	58.679	61.6029	52.86	66.2854	54.2101	24.7472	39.8192	7.02303	84.7167	78.9074	76.3828	31.8434	40.0614	31.0819	65.2421	67.5219	59.3629	59.2551	66.4693	53.7151	67.1074	56.6646	54
13	p-AMPKb1(S108)_R_V	GBL 9048759_2017-10-24_460PMT_41R_pAMPKb1S108_Ab13_A1.gpr	PRKAB1	Q9Y478	45.0192	50.6604	48.1274	205.406	206.319	225.05	45.8911	41.1828	40.1842	22.3941	24.0136	22.9473	54.7902	67.0732	68.8935	54	58.791	58.6146	50	25.7447	16.0684	43.0322	41.7287	33.1418	40.0785	33.8872	39.7222	48.105	64.5973	49.5261	43.2111	32.0024	32.921	38.1372	39.9144	40.1085
15	Annexin1_R_V	GBL 9048760_2017-10-24_400PMT_42R_AnnexinI_Ab15_A1.gpr	ANXA1	P04083	20683	19607.5	19904.5	23970.6	23655.1	24211.2	18117.4	18022.1	20079.9	2612.95	2704.64	2790.39	9085.84	10138.3	10601.6	20710	21102.9	20121.4	2190.48	2335.74	2587.02	13063.1	12121.8	11459.4	4173.3	4311.89	4071.02	14876.5	15445.3	16639.5	6530.42	5768.16	5682.16	19108.8	17313.6	17319.7
18	ATM_R_V	GBL 9048761_2017-10-24_460PMT_43R_ATM_Ab18_A1.gpr	ATM	Q13315	249.042	242.788	249.3	391.115	400.717	396.124	201.747	210.957	209.657	212.296	199.224	203.772	216.829	228.504	251.461	246	257.464	251.066	230.952	241.064	208.89	386.478	376.376	376.121	187.033	180.732	183.333	318.027	329.578	307.583	381.144	358.648	374.202	226.762	217.994	218.025
20	ATR_R_V	GBL 9048762_2017-10-24_460PMT_44R_ATR_Ab20_A1.gpr	ATR	Q13535	305.556	285.801	393.682	476.467	399.8	445.526	399.166	431.999	466.487	331.433	321.071	373.581	553.73	582.059	662.526	509	449.042	469.893	528.571	512.553	564.691	337.762	318.283	369.184	491.218	422.05	464.444	521.137	548.418	551.303	319.098	320.024	404.928	308.19	308.057	410.34
21	p-ATR(S428)_R_V	GBL 9048763_2017-10-24_460PMT_45R_pATRS428_Ab21_A1.gpr	ATR	Q13535	109.195	117.57	118.393	169.765	162.304	157.352	87.4528	90.7702	86.4835	54.6417	70.262	61.4987	106.083	96.6308	111.378	118	115.555	107.46	69.0476	74.8936	61.9783	120.977	118.64	104.05	81.1846	79.0702	81.4815	98.8824	122.603	125.118	104.15	94.9037	97.6656	97.9198	128.954	122.382
22	p-AuroraA(T288)/B(T232)/C(T198)_R_V	GBL 9048764_2017-10-24_460PMT_46R_pAuroraaT288bT232cT198_Ab22_A1.gpr	AURKA,AURKB,AURKC	Q9UQB9,Q96GD4,O14965	130.268	127.129	138.607	151.006	162.304	157.352	96.1115	86.5678	81.2421	71.6612	81.8241	83.528	100.254	103.452	104.489	113	116.568	112.345	109.524	107.66	112.479	111.234	110.458	97.1132	94.5441	107.823	118.148	121.599	129.195	114.692	101.934	108.146	89.984	105.135	116.673	103.871
23	AuroraA/AIK_R_V	GBL 9048765_2017-10-24_460PMT_47R_AuroraAAIK_Ab23_A1.gpr	AURKA	Q9UQB9	509.579	477.928	496.675	519.611	569.44	565.369	442.459	418.551	390.486	399.511	444.696	446.095	530.415	487.702	448.956	474	529.119	520.693	614.286	542.979	511.895	513.95	476.198	430.073	510.744	532.954	548.981	535.836	541.826	477.014	550.665	526.384	461.991	530.828	511.723	454.562
25	p-Axl(D12B2)(Y702)_R_V	GBL 9048766_2017-10-24_460PMT_48R_pAxlY702_Ab25_A1.gpr	AXL	P30530	40.2299	40.146	38.5019	37.5171	41.2638	39.338	29.4395	43.7042	56.7821	22.3941	19.5666	12.8505	26.8122	39.7892	53.9666	42	32.4364	23.4458	54.7619	51.4894	25.2504	37.3487	18.0006	20.0392	24.6637	30.8066	19.3519	24.0525	56.6874	71.6825	42.1031	29.7953	21.9473	30.922	26.6096	26.739
26	Bad_R_V	GBL 9048767_2017-10-24_460PMT_49R_Bad_Ab26_A1.gpr	BAD	Q92934	68.9655	69.7775	72.1911	128.496	124.708	115.269	73.5989	69.7586	71.6328	51.9544	56.9211	44.9766	95.5914	93.2203	90.7098	123	112.514	93.7833	57.1429	65.5319	57.3873	72.2616	76.0934	56.264	65.7698	74.9627	61.1111	81.5112	88.3269	92.5355	63.1547	54.073	60.3551	102.043	89.0398	89.4727
27	p-Bad(S112)_R_V	GBL 9048769_2017-10-24_460PMT_51R_pBadS112_Ab27_A1.gpr	BAD	Q92934	140.805	140.511	154.008	267.309	277.843	282.685	87.4528	91.6106	98.7135	54.6417	56.0317	47.7303	132.895	127.325	142.38	160	163.196	145.56	57.1429	56.1702	43.6144	130.72	122.731	104.05	100.71	102.689	89.6296	110.909	122.603	119.905	98.61	96.0072	70.2314	101.012	103.368	89.4727
28	p-Bad(S136)_R_V	GBL 9048770_2017-10-24_460PMT_52R_pBadS136_Ab28_A1.gpr	BAD	Q92934	146.552	145.29	152.083	216.661	243.915	237.858	139.405	126.07	123.173	98.5342	107.616	101.886	173.696	172.799	179.123	179	194.619	180.728	121.429	119.362	87.2287	139.652	134.186	131.797	119.208	137.603	140.556	176.385	208.293	169.431	158.441	142.356	131.684	170.071	152.493	152.206
29	p-Bad(S155)_R_V	GBL 9048771_2017-10-24_460PMT_53R_pBadS155_Ab29_A1.gpr	BAD	Q92934	246.169	253.302	255.075	513.046	532.761	540.669	213.004	207.595	227.128	130.782	130.741	123.915	294.934	275.114	287.056	282	284.832	273.535	173.81	166.17	181.344	309.345	298.646	277.466	249.72	258.775	246.481	470.36	498.322	473.104	216.056	210.774	211.792	278.298	274.284	268.418
30	Bak_R_V	GBL 9048772_2017-10-24_460PMT_54R_Bak_Ab30_A1.gpr	BAK1	Q16611	940.613	920.49	995.275	1215.55	1250.75	1187.46	540.302	546.302	591.407	472.964	474.935	480.975	809.029	796.92	858.873	901	932.547	898.757	728.571	772.34	748.331	1732.65	1750.97	1757.29	572.403	560.68	559.167	908.649	920.182	956.635	1209.91	1192.92	1203.81	865.817	860.718	870.045
31	Bax_R_V	GBL 9048773_2017-10-24_460PMT_55R_Bax_Ab31_A1.gpr	BAX	Q07812	136.973	138.599	149.195	212.909	209.07	226.88	120.356	114.303	110.943	118.241	109.395	113.818	150.382	142.104	158.455	116	125.691	119.183	104.762	102.979	91.8197	246.014	238.917	227.368	112.014	125.28	122.222	181.73	201.702	213.744	169.521	186.497	200.818	168.01	176.033	174.832
33	p-Bcl2(5H2)(S70)_R_V	GBL 9048774_2017-10-24_460PMT_56R_pBcl2S70_Ab33_A1.gpr	BCL2	P10415	509.579	537.192	543.84	619.031	595.115	606.537	568.01	547.142	563.453	556.27	533.635	544.309	659.813	638.9	633.82	658	693.328	645.737	664.286	660	647.329	499.336	507.289	481.712	651.532	665.422	639.63	732.264	746.165	705.095	562.853	584.872	588.188	632.871	634.537	664.361
34	p-Bcl2(T56)_R_V	GBL 9048775_2017-10-24_460PMT_57R_pBcl2T56_Ab34_A1.gpr	BCL2	P10415	36.3985	28.6757	45.2398	45.9584	44.9316	41.1677	33.7689	32.7781	41.0578	25.9772	32.9075	23.8652	37.3039	40.926	49.3737	45	40.5455	39.0764	30.9524	25.7447	11.4775	28.4175	27.8191	26.2052	42.1338	40.0485	33.6111	34.7425	46.1409	46.9194	38.7792	29.7953	34.0184	31.9528	35.8206	39.08
35	Bcl-xL_R_V	GBL 9048776_2017-10-24_460PMT_58R_BclxL_Ab35_A1.gpr	BCL2L1	Q07817	280.651	291.536	318.603	335.778	353.951	367.764	174.04	175.657	179.956	116.45	106.727	111.065	221.492	214.862	221.608	199	228.069	200.266	188.095	170.851	153.798	279.303	276.555	262.052	145.927	142.737	140.556	221.817	242.57	218.957	226.027	224.017	219.473	263.868	246.651	260.191
36	BRCA1_R_V	GBL 9048777_2017-10-24_460PMT_59R_BRCA1_Ab36_A1.gpr	BRCA1	P38398	896.552	865.05	861.481	1131.14	1153.55	1170.08	763.696	787.515	856.973	742.59	723.076	795.811	898.792	860.583	989.77	748	737.928	674.067	1092.86	1121.06	1207.43	581.34	598.111	521.791	786.155	776.326	793.426	1036.93	1091.56	1109.12	722.401	646.669	671.588	1041.04	1001.95	1003.74
37	BRCA2_R_V	GBL 9048778_2017-10-24_460PMT_60R_BRCA2_Ab37_A1.gpr	BRCA2	P51587	56.5134	54.4838	53.9027	55.3377	84.3615	75.0166	34.6348	43.7042	46.2992	34.0391	35.5757	21.1115	55.9559	57.9785	60.8559	34	48.6546	33.2149	28.5714	30.4255	32.1369	38.9725	35.183	26.2052	31.8572	35.941	28.5185	44.0962	60.6424	65.1659	53.1829	54.073	53.7709	60.8133	61.4068	51.4211
38	E-Cadherin(24E10)_R_V	GBL 9048779_2017-10-24_460PMT_61R_CadherinE_Ab38_A1.gpr	CDH1	P12830	74.9554	89.8036	81.401	126.455	122.449	132.784	40.708	43.6829	33.7859	24.2069	30.1236	20.5107	30.6102	43.0146	26.5502	52.3765	55.5592	43	54.2589	56.2267	14.4645	32.138	38.1429	29.4687	43.5173	40.3039	33.604	37.722	44.6745	30.3539	39.8894	48.6132	27.82	55.4934	60.0358	33.1067
39	N-Cadherin_R_V	GBL 9048781_2017-10-25_460PMT_63R_CadherinN_Ab39_A1.gpr	CDH2	P19022	16.3364	24.8393	22.0262	33.4733	19.4805	28.5853	18.1887	16.274	21.3384	19.7241	21.2637	28.9015	25.901	38.3644	25.3959	22.1593	32.3253	26	7.39894	4.88928	4.82149	32.138	26.7812	31.858	20.7225	16.5349	24.4392	37.722	60.9197	36.9526	19.3748	37.5647	34.4968	36.6466	38.6672	39.3142
41	Caspase-3_R_V	GBL 9048782_2017-10-25_460PMT_64R_Caspase3_Ab41_A1.gpr	CASP3	P42574	790.876	794.857	823.587	1037.67	1054.73	1080.71	375.033	352.033	375.201	268.966	274.656	287.15	639.283	632.431	674.144	697.011	740.452	702	429.138	405.81	407.416	1147.9	1162.14	1133.35	442.426	443.342	446.016	1126.27	1189.96	1137.61	1100.95	1026.4	1074.96	868.001	833.379	898.02
42	p-Beta-Catenin(S33/37/T41)_R_V	GBL 9048783_2017-10-25_460PMT_65R_pCateninbS33S37T41_Ab42_A1.gpr	CTNNB1	P35222	57.658	50.6339	56.5019	79.9639	75.139	73.7686	52.8337	49.6786	56.9025	50.2069	46.0713	48.4799	65.9298	75.5662	77.3419	64.4634	75.7625	66	54.2589	75.7838	53.0364	61.8039	57.6202	64.5125	84.9624	76.474	88.5922	67.3608	94.764	79.1841	60.4039	61.8713	60.0912	62.8227	71.229	84.836
43	Caveolin-1(D46G3)XP_R_V	GBL 9048784_2017-10-25_460PMT_66R_Caveolin1_Ab43_A1.gpr	CAV1	Q03135	743.789	738.491	734.525	544.87	528.756	522.835	394.088	392.289	400.985	294.069	292.376	344.953	416.77	404.57	401.716	948.821	967.74	961	875.541	919.185	887.154	1096.81	1146.72	1055.3	254.887	229.422	239.301	511.942	544.216	525.254	420.548	427.575	415.074	636.604	657.342	625.924
44	p-Caveolin-1(EPR2288Y)(Y14)_R_V	GBL 9048785_2017-10-25_460PMT_67R_pCaveolin1Y14_Ab44_A1.gpr	CAV1	Q03135	1	1	1	72.5254	77.922	153.07	1	1	1	1	1	1	1	1	1	1	1	1	1	1	1	1	1	1	1	1	1	1	1	1	1	1	1	1	1	1
45	CD24(FL-80)_R_V	GBL 9048786_2017-10-25_460PMT_68R_CD24_Ab45_A1.gpr	CD24	P25063	837.002	800.589	835.079	830.323	871.056	851.106	836.679	823.979	842.869	607.862	552.856	612.525	1278.57	1273	1238.62	1778.79	1891.03	1798	730.028	848.29	675.009	1043.25	1052.58	930.254	1393.59	1377.57	1438.86	1776.98	1778.86	1769.76	765.876	746.875	716.643	1263.78	1334.02	1381.17
48	p-Chk1(S345)_R_V	GBL 9048787_2017-10-25_460PMT_69R_pChk1S345_Ab48_A1.gpr	CHEK1	O14757	129.731	130.884	137.903	119.016	88.126	66.3918	44.1725	43.6829	54.2352	78	58.4752	51.2768	62.3978	55.8028	62.3353	101.731	74.7524	68	59.1915	53.7821	50.6256	125.256	132.283	125.839	103.613	83.708	54.9883	48.4998	62.2735	62.0275	127.646	138.106	140.213	125.645	125.159	134.496
50	p-Chk2(S33/35)_R_V	GBL 9048789_2017-10-25_460PMT_71R_pChk2S33S35_Ab50_A1.gpr	CHEK2	O96017	3.84387	10.5089	2.87298	21.3857	6.4935	4.61054	8.66127	11.1349	10.6692	2.68966	5.31592	2.79692	7.0639	5.81279	6.92614	4.02896	5.05084	10	7.39894	7.33392	2.41075	0.824052	5.68086	4.7787	11.3974	15.5015	5.09151	9.43051	17.599	14.5171	3.41909	9.94361	7.7896	7.32932	11.1931	13.4496
52	Claudin-1_R_V	GBL 9048790_2017-10-25_460PMT_72R_Claudin1_Ab52_A1.gpr	CLDN1	O95832	59.58	61.1429	56.5019	92.0515	81.6325	79.3013	58.8966	45.3959	57.7916	40.3448	38.9834	48.4799	85.9441	82.5416	72.7245	84.6083	80.8134	81	32.0621	56.2267	33.7504	54.3874	60.8664	59.7338	74.6011	77.5074	82.4824	95.6523	111.009	109.538	53.5658	49.718	52.3016	65.9639	58.0007	62.0751
54	c-Met_R_V	GBL 9048791_2017-10-25_460PMT_73R_cMet_Ab54_A1.gpr	MET	P08581	672.677	646.777	711.541	677.834	659.554	663.918	494.559	497.642	535.239	328.138	343.763	358.005	1137.29	1159.07	1182.06	707.083	732.371	766	429.138	442.48	450.809	1071.27	1113.45	1126.98	462.112	475.379	506.096	1335.09	1449.89	1418.71	1128.3	1100.43	1168.44	1129.76	1054.19	1124.59
56	p-c-Myc(T58)_R_V	GBL 9048792_2017-10-25_460PMT_74R_pcMycT58_Ab56_A1.gpr	MYC	P01106	130.692	135.661	144.607	277.084	268.089	274.788	109.132	107.922	117.361	78.8966	77.0809	86.7044	158.938	156.945	162.764	149.072	134.352	148	108.518	136.9	113.305	131.848	138.775	138.582	127.444	114.711	122.196	152.235	169.221	154.409	109.411	117.114	120.182	137.163	140.423	144.842
60	DKK1_R_V	GBL 9048793_2017-10-25_460PMT_75R_DKK1_Ab60_A1.gpr	DKK1	O94907	11.5316	14.3304	18.1955	22.3155	21.3358	21.2085	21.6532	22.2697	30.2295	11.6552	16.8338	18.6461	9.41854	16.2758	12.6979	14.1014	20.2033	15	17.2642	22.0018	24.1075	7.41647	8.92707	13.5397	14.5058	16.5349	16.2928	21.5554	31.1367	32.9934	1.1397	18.7824	13.3536	9.42341	11.1931	16.5534
61	EGFR(D38B1)XP_R_V	GBL 9048794_2017-10-25_460PMT_76R_EGFR_Ab61_A1.gpr	EGFR	P00533	35.5558	33.4375	33.5181	45.5608	38.961	27.6632	28.5822	29.9784	24.0058	15.2414	12.4038	15.8492	20.0144	23.2511	30.0133	30.2172	35.3558	44	14.7979	14.6678	1	65.9242	64.1126	63.716	25.9032	27.9027	21.3843	39.0692	51.4433	36.9526	31.9115	44.1938	41.1736	40.8348	40.7023	44.4872
62	EGFR(L858R)_R_V	GBL 9048795_2017-10-25_460PMT_77R_EGFRL858R_Ab62_A1.gpr	EGFR	P00533	28.829	36.3036	24.8991	39.0521	33.3951	37.8064	37.2435	37.6872	39.1205	26.8966	24.8076	27.0369	22.369	32.5516	28.8589	25.181	28.2847	34	22.1968	41.5589	21.6967	21.4254	22.7235	15.929	25.9032	33.0698	27.4941	21.5554	37.9056	43.5512	20.5145	29.8308	20.0304	31.4114	27.474	28.9684
63	p-EGFR(S1046/1047)_R_V	GBL 9048796_2017-10-25_460PMT_78R_pEGFRS1046S1047_Ab63_A1.gpr	EGFR	P00533	21.1413	25.7946	24.8991	38.1223	31.5398	34.118	38.1096	40.2568	37.3423	23.3103	20.3777	28.9015	27.0783	26.7388	36.9394	37.2679	36.366	39	44.3936	44.0035	28.9289	19.7773	18.6657	23.0971	50.7702	47.5379	43.787	37.722	52.7971	43.5512	21.6542	27.6211	30.0456	28.2702	24.4214	30.003
64	p-EGFR(Y1045)_R_V	GBL 9048797_2017-10-25_460PMT_79R_pEGFRY1045_Ab64_A1.gpr	EGFR	P00533	39.3997	45.8571	35.4334	54.859	47.3098	52.5602	32.0467	33.4046	36.4532	30.4828	18.6057	30.7661	28.2556	31.3891	38.0938	36.2607	31.3152	40	32.0621	56.2267	43.3934	29.6659	26.7812	31.858	43.5173	48.5713	49.8968	37.722	56.8584	46.1907	25.0733	36.4599	25.5944	30.3643	31.5443	37.2451
65	p-EGFR(Y1148)_R_V	GBL 9048798_2017-10-25_460PMT_80R_pEGFRY1148_Ab65_A1.gpr	EGFR	P00533	46.1264	55.4107	36.391	55.7888	57.5138	54.4044	42.4402	40.2568	38.2314	29.5862	33.6675	41.9538	168.356	154.62	143.14	246.774	229.308	236	155.378	154.012	144.645	113.719	113.617	107.521	171.997	148.814	157.837	40.4165	73.1036	62.0275	42.1688	41.9841	51.1888	51.3052	48.8427	55.8676
66	p-EGFR(Y1173)_R_V	GBL 9048799_2017-10-25_460PMT_81R_pEGFRY1173_Ab66_A1.gpr	EGFR	P00533	145.159	131.064	124.941	138.878	135.263	135.517	100.91	111.621	129.023	104.434	92.749	101.004	127.53	140.92	164.869	117.016	126.742	124.342	122.681	140.767	157.494	104.103	105.2	108.785	101.691	115.177	102.429	123.09	158.167	160.848	103.607	100.306	96.3576	118.626	117.607	115.508
67	p-EGFR(Y1173)(53A5)_R_V	GBL 9048800_2017-10-25_460PMT_82R_pEGFRY1173_Ab67_A1.gpr	EGFR	P00533	491.008	523.306	499.763	567.468	547.536	524.902	424.339	439.509	419.326	469.069	435.207	460.432	563.45	578.947	558.019	591.238	544.484	514.414	539.798	560.642	530.633	494.489	487.158	479.934	567.003	559.576	545.945	611.434	698.346	654.113	558.576	572.861	600.818	646.667	636.953	638.336
68	p-EGFR(Y1068)(D7A5)XP_R_V	GBL 9048801_2017-10-25_460PMT_83R_pEGFRY1068_Ab68_A1.gpr	EGFR	P00533	101.319	113.969	96.9689	129.681	135.263	154.489	122.472	126.446	129.023	102.664	112.369	118.293	140.283	164.407	153.34	125.228	118.631	143.394	122.681	140.767	128.418	86.2102	85.7786	78.3892	133.533	150.851	160.813	163.228	178.273	190.336	110.364	106.993	105.427	131.223	123.852	122.601
69	Ezh2(D2C9)XP_R_V	GBL 9048802_2017-10-25_460PMT_84R_Ezh2_Ab69_A1.gpr	EZH2	Q15910	501.724	491.965	488.574	1076.99	1070.98	1136.54	163.871	157.839	162.151	61.0675	66.8863	73.7054	71.8805	75.1574	84.164	169.365	180.481	197.543	63.7943	60.6756	50.8826	184.62	182.887	193.573	69.8482	65.2329	54.2872	99.0069	105.891	109.912	81.0836	91.3903	82.7542	156.418	152.994	158.064
70	FGFR1(D8E4)XP_R_V	GBL 9048803_2017-10-25_460PMT_85R_FGFR1_Ab70_A1.gpr	FGFR1	P11362	313.699	304.866	295.569	272.238	269.599	263.806	365.691	376.722	375.737	378.796	379.914	379.447	713.008	725.738	677.924	636.402	595.181	609.676	493.179	475.696	460.366	667.722	672.472	684.706	613.226	626.848	580.771	1319.2	1281.42	1290.8	931.335	882.696	956.774	829.329	781.62	805.519
72	FoxO1(C29H4)_R_V	GBL 9048804_2017-10-25_460PMT_86R_FoxO1_Ab72_A1.gpr	FOXO1	Q12778	2868.11	2655.47	2610.7	3509.66	3653.94	3512.6	1294.58	1390.91	1366.08	434.553	420.938	464.071	1519.92	1554.82	1563.38	1288.2	1271.48	1305.59	453.921	417.448	474.904	662.029	675.709	664.709	1696.9	1697.08	1601.99	964.648	981.17	994.574	445.96	443.577	433.042	1039.29	885.697	911.908
73	FSP1/S100A4_R_V	GBL 9048805_2017-10-25_460PMT_87R_FSP1S100A4_Ab73_A1.gpr	S100A4	P26447	186.076	175.702	193.005	155.433	137.116	141.841	160.421	159.583	163.023	72.573	75.8045	77.3452	153.036	155.012	157.952	285.354	258.554	287.791	250.27	230.567	239.875	396.892	386.004	407.144	158.186	148.813	164.91	255.545	250.654	286.845	279.288	309.835	324.215	139.621	147.79	159.077
77	p-HER2/ErbB2(Y1248)_R_V	GBL 9048806_2017-10-25_460PMT_88R_pHER2ErbB2Y1248_Ab77_A1.gpr	ERBB2	P04626	27.2782	29.4419	20.5127	29.4311	26.8672	27.1034	17.2496	27.9053	23.538	9.7354	10.7018	15.469	19.7092	15.2663	10.3764	18.4762	23.3206	23.0634	19.629	12.1351	1	15.4528	16.1846	13.5981	14.3805	20.3853	20.4857	16.0552	29.4887	25.4675	12.3878	20.0613	17.0043	27.2944	17.6931	23.3043
78	p-HER2/ErbB2(Y877)_R_V	GBL 9048807_2017-10-25_460PMT_89R_pHER2ErbB2Y877_Ab78_A1.gpr	ERBB2	P04626	257.195	251.681	268.529	513.205	602.197	587.24	142.309	105.517	1	18.5858	1	1	234.191	216.077	220.21	507.069	431.937	413.136	78.516	140.767	1	92.7166	150.517	122.383	364.649	212.007	212.027	379.972	474.5	386.034	177.933	240.735	259.599	233.052	391.33	314.102
79	HER3/ErbB3_R_V	GBL 9048809_2017-10-25_460PMT_91R_HER3ErbB3_Ab79_A1.gpr	ERBB3	P21860	433.529	472.97	427.969	574.826	598.491	568.268	452.801	430.788	448.095	326.578	328.189	353.058	582	610.654	620.277	778.053	813.178	795.186	564.334	560.642	537.902	476.596	513.053	521.528	553.65	560.595	565.407	765.297	742.579	772.068	484.249	519.364	502.193	576.331	592.2	585.648
80	p-HER3/ErbB3(Y1197)_R_V	GBL 9048810_2017-10-25_460PMT_92R_pHER3ErbB3Y1197_Ab80_A1.gpr	ERBB3	P21860	50.6595	50.3362	64.3351	95.6511	95.425	90.3446	51.7487	57.5547	58.4092	34.5164	34.7809	43.6773	54.49	64.5884	59.9525	69.7989	70.9756	75.2068	34.3508	50.9675	50.8826	39.0386	40.4616	39.9945	57.5221	61.1559	69.6515	70.9103	85.7854	89.8065	42.7941	51.2677	56.681	56.6883	57.2425	58.7674
82	HDAC1_R_V	GBL 9048812_2017-10-26_460PMT_94R_HDAC1_Ab82_A1.gpr	HDAC1	Q13547	13.6391	7.59791	11.1887	12.8761	15.7498	14.4551	5.17487	8.72041	11.3331	7.08029	7.13454	8.18949	6.95618	10.569	10.3764	5.13228	13.1812	15.0414	9.8145	9.70809	12.1149	7.31973	11.3293	4.79934	8.21744	9.17338	13.3157	5.35172	8.04238	14.7444	7.88313	6.68709	6.80171	7.34848	7.28541	9.11908
83	HDAC3_R_V	GBL 9048813_2017-10-26_460PMT_95R_HDAC3_Ab83_A1.gpr	HDAC3	O15379	15.5875	16.1456	13.9859	18.3944	20.382	25.2965	12.0747	10.4645	12.2049	12.3905	13.3773	14.5591	19.7092	22.3123	23.0586	19.5026	22.3066	28.0772	24.5363	21.8432	16.9609	26.0257	26.7047	19.9973	19.5164	17.3275	16.3886	17.3931	22.7867	21.4463	19.1447	18.9468	19.2715	22.0455	19.7747	19.2514
84	HDAC4_R_V	GBL 9048814_2017-10-26_460PMT_96R_HDAC4_Ab84_A1.gpr	HDAC4	P56524	142.236	140.561	141.724	171.988	183.438	174.365	174.221	184.873	190.92	195.593	191.741	200.188	373.315	381.659	382.773	219.661	235.233	230.634	242.909	262.118	259.259	144.768	144.853	138.381	306.1	303.741	324.699	227.448	217.144	239.931	159.915	154.918	151.905	193.16	177.972	183.395
85	HDAC6_R_V	GBL 9048815_2017-10-26_460PMT_97R_HDAC6_Ab85_A1.gpr	HDAC6	Q9UBN7	1871.48	1740.87	1602.78	2474.05	2594.08	2678.72	689.982	715.073	772.397	423.932	440.558	444.962	1408.63	1449.13	1611.8	1311.81	1297.84	1370.77	917.656	978.09	1051.57	5695.56	4814.93	5238.48	513.59	526.96	533.654	3193.64	3279.95	3623.09	4309.82	4071.33	3983.54	1889.61	1651.71	1604.96
87	ILK1_R_V	GBL 9048816_2017-10-26_460PMT_98R_ILK1_Ab87_A1.gpr	ILK	Q13418	501.724	477.719	470.859	316.384	327.966	312.592	136.271	132.55	130.767	86.7336	84.7226	93.7242	314.187	334.685	320.515	435.217	431.937	466.282	422.024	402.886	421.599	697.814	708.888	729.5	141.751	139.639	143.4	553.903	548.222	605.859	548.44	549.456	592.883	509.145	497.489	502.563
88	p-Jak1(Y1022/1023)_R_V	GBL 9048817_2017-10-26_460PMT_99R_pJak1Y1022Y1023_Ab88_A1.gpr	JAK1	P23458	57.4791	40.8388	27.0394	31.2705	30.5731	28.9103	24.1494	18.3129	21.7945	25.6661	20.5118	20.9287	26.6653	24.661	27.6704	25.6614	30.4181	27.0744	39.258	21.8432	21.8068	47.1716	36.4155	27.9962	28.761	28.5394	30.7286	21.4069	25.4675	17.4251	51.8034	34.55	36.2758	49.3398	38.5086	31.4102
89	Kit-c_R_V	GBL 9048818_2017-10-26_460PMT_100R_Kitc_Ab89_A1.gpr	KIT	P10721	186.076	134.863	115.617	124.162	112.101	108.414	43.1239	36.6257	33.1276	53.1022	45.4827	49.137	52.1713	51.6707	44.9643	101.619	96.324	92.2536	56.4334	53.3945	48.4596	168.354	127.049	108.785	68.821	59.1173	55.3115	60.2069	54.9562	46.9139	167.798	124.826	108.827	159.567	117.607	95.2437
91	Lipocalin-1_R_V	GBL 9048819_2017-10-26_460PMT_101R_Lipocalin1_Ab91_A1.gpr	LCN1	P31025	343.061	331.822	348.335	369.188	415.7	395.181	226.17	199.464	207.161	249.64	270.862	277.87	359.087	381.381	352.945	361	387.026	382.221	667.04	669.92	560.56	320.411	313.931	295.737	1706.57	1697.69	1732.59	391.519	395.051	378.928	446.837	429.427	426.447	400.533	412.153	412.009
92	LRP6_R_V	GBL 9048820_2017-10-26_460PMT_102R_LRP6_Ab92_A1.gpr	LRP6	O75581	72.4776	75.5445	78.0423	69.8464	67.1655	67.2261	55.6985	63.0341	65.835	57.7459	51.2442	54.8545	62.6444	76.0493	75.7927	62	68.1808	66.2517	490.262	530.747	517.265	70.3746	68.4941	66.8833	57.0189	53.6221	59.0535	74.5106	77.1161	82.6037	61.0866	64.9646	63.7472	67.6224	70.5671	65.962
93	MEK1_R_V	GBL 9048821_2017-10-26_460PMT_103R_MEK1_Ab93_A1.gpr	MAP2K1	Q02750	19394	17891.6	18893.8	13430.5	13457.6	14390.9	3952.06	4088.58	4340.72	1348.59	1393.66	1531.43	18639	18919.2	20068.1	10739	10363.5	10938.7	2903.86	3083.05	3001.05	15600.8	13754.3	13795.7	4475.48	4503.24	4485.96	22957.4	22922.4	23808.2	17871.2	14969.4	16391.8	23265.2	21023.9	20427.9
94	p-MEK1/2(S217/221)_R_V	GBL 9048822_2017-10-26_460PMT_104R_pMEK12S217S221_Ab94_A1.gpr	MAP2K1, MAP2K2	Q02750, P36507	435.832	457.092	453.026	748.354	744.266	754.931	305.498	311.716	323.031	201.666	202.231	195.138	674.546	707.145	707.021	716	715.898	727.749	332.341	351.472	339.526	418.936	402.81	432.727	422.14	440.106	448.174	578.473	564.165	593.96	455.887	425.023	441.834	543.06	539.992	560.17
95	p-Met(Y1234/1235)_R_V	GBL 9048823_2017-10-26_460PMT_105R_pMetY1234Y1235_Ab95_A1.gpr	MET	P08581	34.7892	33.4691	28.5521	42.6335	39.0286	38.1554	37.1323	40.5836	36.8676	28.4287	26.5372	27.8769	39.1528	39.7272	39.5932	37	37.0984	37.7125	32.9984	42.4597	27.3444	24.0102	26.093	24.1747	40.0133	44.5164	41.1265	41.9969	43.2933	49.8244	37.3307	35.235	30.7745	41.6138	39.8858	33.4884
96	MMP-9_R_V	GBL 9048824_2017-10-26_460PMT_106R_MMP9_Ab96_A1.gpr	MMP9	P14780	24490.7	24734.6	25311.4	48034.3	50142.6	46030.8	14620.8	15401.9	15746.9	4320.28	4767.54	4636.56	8782.52	9544.75	10040.8	16153	15812.9	16613.9	3302.2	3116.07	3108.15	17477.7	18980.2	17234.9	2155.71	2221.77	2368.47	21801.8	21905	20939.4	11548.8	10636.6	11598.7	16369.8	16218.2	18424.7
97	mTOR_R_V	GBL 9048825_2017-10-26_460PMT_107R_mTOR_Ab97_A1.gpr	MTOR	P42345	218.399	210.377	226.513	223.146	230.541	239.834	124.056	132.976	133.426	117.269	120.79	115.105	192.408	209.987	208.147	181	190.505	191.62	179.134	174.557	154.952	286.466	278.869	291.708	137.045	146.702	144.47	224.886	235.407	243.877	218.328	236.735	230.809	223.674	229.087	225.286
98	p-mTOR(D9C2)XP(S2448)_R_V	GBL 9048826_2017-10-26_460PMT_108R_pmTORS2448_Ab98_A1.gpr	MTOR	P42345	149.787	164.477	163.698	205.004	206.035	212.58	135.027	122.614	142.204	135.925	135.431	133.09	153.255	162.314	165.16	176	185.492	182.447	155.564	158.045	166.345	237.618	239.729	228.854	155.051	154.796	156.07	186.954	186.702	187.497	192.31	199.298	197.836	169.576	164.657	173.531
101	Notch1(C44H11)_R_V	GBL 9048827_2017-10-26_460PMT_109R_Notch1_Ab101_A1.gpr	NOTCH1	P46531	80.2085	81.2821	83.7527	110.666	110.732	121.734	74.2646	72.5323	59.6904	63.9647	64.0552	71.9404	81.6615	80.5895	74.6614	85	92.2446	93.7716	75.425	89.6372	66.0823	79.4819	79.9097	78.9706	78.0259	75.8803	86.4712	100.251	87.9395	82.6037	75.7927	72.6723	73.639	83.2276	84.8851	86.258
105	p-p27(T187)_R_V	GBL 9048829_2017-10-26_460PMT_111R_pp27T187_Ab105_A1.gpr	CDKN1B	P46527	292.809	291.659	284.569	184.14	186.974	184.418	421.114	445.556	468.745	211.439	190.335	205.03	132.001	148.693	158.373	344	361.96	356.74	433.694	436.392	432.953	122.535	122.311	116.038	400.133	398.624	411.265	192.373	177.232	186.186	149.323	148.648	147.278	125.882	123.748	126.85
106	p-p27/KIP1(T198)_R_V	GBL 9048830_2017-10-26_460PMT_112R_pp27KIP1T198_Ab106_A1.gpr	CDKN1B	P46527	617.509	634.957	623.386	1344.32	1326.06	1315.45	479.344	474.914	489.813	273.627	280.013	263.482	528.003	557.316	529.417	627	635.686	642.132	245.131	271.271	264.329	556.373	550.399	544.736	466.155	456.293	488.246	807.423	829.337	777.523	412.9	410.708	417.654	699.112	708.739	723.552
107	p27/KIP1(C-term)_R_V	GBL 9048831_2017-10-26_460PMT_113R_p27KIP1_Ab107_A1.gpr	CDKN1B	P46527	104.368	109.97	104.691	169.627	161.56	177.15	124.9	123.478	130.792	127.041	129.025	128.593	138.713	160.044	139.142	137	140.372	139.638	98.9953	103.79	97.9841	74.5143	75.8327	76.5532	134.044	128.491	144.47	197.792	182.643	188.808	97.2861	93.5931	96.7199	135.245	147.271	140.042
109	p38/MAPK_R_V	GBL 9048832_2017-10-26_460PMT_114R_p38MAPK_Ab109_A1.gpr	MAPK14,MAPK11,MAPK12	P53778,Q15759,Q16539	8299.17	8329.98	8190.63	11049.3	10776.4	12461.4	908.054	980.914	981.381	631.651	652.448	667.247	1298.75	1334.84	1324.67	1752	1730.59	1894.8	1263.37	1295.02	1282.91	5575.32	5108.51	5448.97	403.134	424.93	456.61	2649.87	2593.54	2826.88	4209.32	3580.76	3621.5	4457.88	4191.07	4614.29
111	p-p38(D3F9) XP(T180/Y182)_R_V	GBL 9048833_2017-10-26_460PMT_115R_pp38MAPKT180Y182_Ab111_A1.gpr	MAPK14,MAPK11,MAPK12,MAPK13	O15264,P53778,Q15759,Q16539	329.531	328.953	340.721	1248.16	1251.64	1269.12	147.685	152.836	158.882	64.8531	56.7346	62.9478	302.036	281.496	306.564	441	444.178	443.377	101.352	101.432	102.542	573.76	566.707	551.989	122.04	121.408	132.87	151.731	139.35	161.274	115.386	117.817	117.603	211.19	216.815	206.004
112	p44/42MAPK(Erk1/2)_R_V	GBL 9048834_2017-10-26_460PMT_116R_p4442MAPKErk12_Ab112_A1.gpr	MAPK1,MAPK3	P27361,P28482,P27361,P28482	476.419	445.617	455.881	443.57	474.696	482.393	156.968	149.382	165.026	101.277	107.979	108.81	274.069	287.171	288.465	340	352.936	369.99	136.708	165.121	164.066	779.916	750.988	776.813	102.034	101.174	98.071	341.394	357.17	369.75	695.709	633.13	635.274	436.945	413.176	410.994
113	p-p44/42MAPK(Erk1/2)(T202/Y204)(197G2)_R_V	GBL 9048835_2017-10-26_460PMT_117R_pp4442MAPKErk12T202Y204_Ab113_A1.gpr	MAPK1,MAPK3	P27361,P28482,P27361,P28482	330.498	331.822	338.818	112.48	121.624	118.1	96.2064	94.9828	102.703	69.2951	66.8004	67.4441	183.459	214.527	222.853	322	325.864	339.413	98.9953	110.867	100.263	710.369	717.557	713.959	104.034	114.326	110.725	89.4127	93.3511	86.5372	214.934	214.714	217.62	364.121	378.403	358.224
114	p53_R_V	GBL 9048836_2017-10-26_460PMT_118R_p53_Ab114_A1.gpr	TP53	P04637	165.249	153.002	165.602	162.37	174.267	189.868	140.09	142.474	144.837	151.028	137.261	151.075	239.391	247.444	250.003	162	188.5	191.62	252.202	285.424	248.378	173.867	164.712	175.669	200.066	193.242	228.832	257.4	247.583	260.923	201.36	193.793	208.827	225.755	230.11	230.36
115	p-p53(S15)_R_V	GBL 9048837_2017-10-26_460PMT_119R_pp53S15_Ab115_A1.gpr	TP53	P04637	37.6883	41.1192	38.0694	51.7044	48.105	54.5077	32.9127	31.0853	32.4786	30.2055	29.2824	31.4739	40.2714	45.4026	48.643	44	43.1143	54.0206	58.9258	58.9719	43.2953	35.6013	35.8778	35.4562	38.0126	39.4577	42.1811	50.1253	63.587	49.8244	44.1181	39.6394	39.5672	46.8155	42.9539	41.6068
116	p70S6K_R_V	GBL 9048838_2017-10-26_460PMT_120R_p70S6K_Ab116_A1.gpr	RPS6KB1	P23443	29.9574	30.6003	28.5521	40.8193	38.1209	39.0638	28.6931	25.0409	25.4562	43.5315	39.3482	50.3583	23.4917	35.187	36.1995	27	28.0744	32.6162	30.6414	42.4597	29.6231	34.7733	40.7703	33.8446	28.0093	24.2817	24.2541	27.0947	31.117	35.4016	33.937	35.235	39.5672	28.0893	29.6586	35.518
117	p-p70S6K(S371)_R_V	GBL 9048839_2017-10-26_460PMT_121R_pp70S6KS371_Ab117_A1.gpr	RPS6KB1	P23443	23.6068	25.3229	21.6046	40.3795	41.4906	35.2601	21.6067	24.1653	25.3003	11.8642	20.7299	18.5129	26.049	28.5252	26.6764	28.1662	30	30.3382	23.6618	39.8846	31.6441	23.0699	26.252	29.0707	20.3063	23.1137	29.2366	26.8536	32.6279	35.9921	24.1541	16.3218	26.6473	24.6548	25.6044	28.2311
118	p-p70S6K(T389)_R_V	GBL 9048840_2017-10-26_460PMT_122R_pp70S6KT389_Ab118_A1.gpr	RPS6KB1	P23443	52.8793	55.3352	58.2384	55.634	62.6773	68.7572	29.3851	35.3848	36.6419	78.4859	72.104	78.6798	47.5678	43.8849	50.0182	27.1603	34	38.4284	49.6897	56.3077	60.854	59.6635	58.868	60.5639	30.4594	35.173	35.5015	43.8137	38.3023	43.9904	30.7415	25.0268	35.5297	40.064	37.8946	37.6414
119	p-p70S6K(T412)_R_V	GBL 9048841_2017-10-26_460PMT_123R_pp70S6KT412_Ab119_A1.gpr	RPS6KB1	P23443	186.966	185.701	190.684	185.746	188.032	203.627	140.876	153.622	144.823	121.379	124.379	136.07	228.778	223.813	246.757	207.223	210	210.345	167.998	187.692	204.469	470.149	490.037	514.39	152.297	142.702	166.022	227.549	232.651	234.615	254.716	258.973	268.693	208.538	209.956	216.438
121	p-PDGFRa(23B2)(Y754)_R_V	GBL 9048843_2017-10-30_460PMT_125R_pPDGFRalphaY754_Ab121_A1.gpr	PDGFRA	P16234	683.653	655.581	551.386	536.599	463.459	452.211	377.685	314.148	310.584	431.673	384.855	361.002	447.364	373.022	325.674	551.253	492	484.4	435.376	387.115	348.085	662.663	639.593	557.996	576.698	515.535	515.817	483.364	428.419	374.585	720.23	668.106	589.57	684.17	629.869	556.256
122	PDGFRb(28E1)_R_V	GBL 9048844_2017-10-30_460PMT_126R_PDGFRbeta_Ab122_A1.gpr	PDGFRB	P09619	641.161	640.575	673.499	446.867	418.437	430.173	213.474	190.733	195.423	76.6607	67.5975	56.4643	291.069	266.601	265.652	1073.33	1046	1071.95	52.0559	32.8462	38.9465	4452.49	4662.51	5080.1	128.945	141.697	128.432	682.646	618.512	613.199	2932.52	3015.18	3147.71	1145.42	1211.6	1244.26
124	p-PDGFRb(Y751)_R_V	GBL 9048845_2017-10-30_460PMT_127R_pPDGFRbetaY751_Ab124_A1.gpr	PDGFRB	P09619	39.6594	48.77	55.4204	50.2501	47.67	37.9046	1	1	1	5.47576	8.1117	1	1	1	1	31.184	31	7.07891	1	1	1	42.1622	58.868	49.2587	18.2756	18.089	5.22081	1	1	1	27.4478	43.5248	37.7503	28.7639	31.7495	36.5958
125	p-PDK1(S241)_R_V	GBL 9048846_2017-10-30_460PMT_128R_pPDK1pS241_Ab125_A1.gpr	PDK1	O15530	999.04	1048.55	1015.41	1171.9	1233.24	1221.76	270.516	233.022	247.769	201.691	175.754	153.657	1017.04	913.903	901.44	1318.78	1238	1361.17	286.307	175.962	236.113	941.888	937.911	947.22	405.11	386.903	405.135	1266.36	1208.65	1181.08	843.197	836.764	886.021	1174.18	1196.24	1212.89
128	PIAS1_R_V	GBL 9048847_2017-10-30_460PMT_129R_PIAS1_Ab128_A1.gpr	PIAS1	O75925	355.046	382.657	396.397	360.724	369.001	353.483	54.4489	54.3718	36.6419	101.302	102.748	79.6055	253.695	231.493	224.526	288.704	300	276.078	40.225	51.6154	9.73663	519.471	537.767	574.146	183.772	180.89	178.552	315.176	310.674	275.94	266.793	281.823	307.554	339.003	369.728	363.867
129	PTEN(D4.3)XP_R_V	GBL 9048849_2017-10-30_460PMT_131R_PTEN_Ab129_A1.gpr	PTEN	P60484	1340.87	1351.49	1335.73	1794.65	1742.6	1740.97	677.586	653.325	653.447	323.983	334.382	306.388	1689.79	1605.09	1680.61	1865.01	1867	1984.12	724.05	692.115	732.682	983.255	976.095	993.249	716.811	719.539	746.577	2163.83	2136.42	1980.9	1113.28	1121.85	1175.81	1594.34	1471.74	1562.12
130	p-PTEN(S380)_R_V	GBL 9048850_2017-10-30_460PMT_132R_pPTENS380_Ab130_A1.gpr	PTEN	P60484	2438.11	2393.48	2675.21	3926.68	3870.98	3957.95	1296.4	1256.59	1401.12	458.139	441.637	460.046	3478.11	3272.72	3516.84	3692.79	3763	3681.03	1209.12	1156.65	1285.24	1649.9	1672.17	1768.47	1031.56	1061.22	1090.11	4317.77	4667.21	4496.35	2227.66	2263.29	2448.22	2981.17	3023.37	3272.71
132	p-RafB(S445)_R_V	GBL 9048851_2017-10-30_460PMT_133R_pRafBS445_Ab132_A1.gpr	BRAF	P15056	200.186	207.272	209.47	186.643	195.977	194.812	26.7923	22.4392	19.1934	46.544	49.5715	40.7284	163.089	145.917	143.386	180.063	174	158.77	59.1544	37.5385	17.0391	198.878	213.198	218.03	96.4547	90.4448	97.1072	255.816	269.535	231.949	194.33	206.743	205.406	180.802	189.473	209.119
133	RANKL_R_V	GBL 9048852_2017-10-30_460PMT_134R_RANKL_Ab133_A1.gpr	TNFSF11	O14788	4094.37	4318.96	4357.55	5800.29	5805.15	5686.58	4845.08	4789.04	5019.06	4537.58	4528.13	4556.02	5782.88	5627.14	5787.66	5269.1	5245	5353.68	4538.32	4572.65	4975.42	3120.01	3197.17	3345.55	4568.91	4647.86	4716.48	4898.66	5106.98	4728.3	3525.4	3705.05	3796.12	4580.65	4471.56	4648.71
134	p-Ret(Y905)_R_V	GBL 9048853_2017-10-30_460PMT_135R_pRetY905_Ab134_A1.gpr	RET	P07949	81.2074	79.7202	100.508	92.4242	75.0362	73.1647	54.4489	42.2892	33.1522	135.981	124.379	105.524	19.2536	1	1	82.4868	58	45.5073	7.09853	1	1	53.2994	66.0276	82.367	147.22	128.633	115.902	1	1	1	50.504	71.8159	78.8315	54.4459	68.6199	82.602
136	SerpinA1_R_V	GBL 9048854_2017-10-30_460PMT_136R_SerpinA1_Ab136_A1.gpr	SERPINA1	P01009	11143.4	10552.1	9824.44	3039.23	3110.03	3434.34	1381.1	1425.75	1485.74	4080.36	4273.97	4290.36	43276.5	43802.6	48943.4	755.458	801	840.368	1736.77	1724.42	1874.3	18224.4	20545.7	22264.1	683.306	724.563	787.299	23634	24446.8	25402.4	19379.2	19866.9	20234.1	26692.9	27821.8	24511.9
137	Slug(C19G7)_R_V	GBL 9048855_2017-10-30_460PMT_137R_Slug_Ab137_A1.gpr	SNAI2	O43623	143.529	155.689	174.715	209.076	216.281	208.916	210.881	216.624	212.872	129.593	124.379	103.672	393	368.633	346.793	374.208	362	399.453	70.9853	53.9615	26.7757	505.947	524.244	516.005	233.522	225.107	221.363	636.006	570.279	522.552	275.576	305.762	304.223	736.561	743.553	760.147
140	p-Smad2(S465/467)_R_V	GBL 9048856_2017-10-30_460PMT_138R_pSmad2s2_Ab140_A1.gpr	SMAD2	Q15796	183.189	232.595	240.468	424.434	391.954	393.15	509.054	478.127	469.365	486.43	444.341	452.64	460.954	415.809	347.905	400.363	372	333.72	291.04	201.769	282.362	273.657	291.954	278.594	932.057	899.423	869.788	216.242	225.558	231.949	188.841	159.954	219.84	353.385	384.066	384.779
144	SOCS1(A156)_R_V	GBL 9048857_2017-10-30_460PMT_139R_SOCS1_Ab144_A1.gpr	SOCS1	O15524	1	3.75154	13.1506	15.2545	15.0072	16.7486	1	1	1	8.21364	6.3091	1	1	1	1	25.1484	9	1.01127	1	1	1	1	21.4789	20.9955	6.09188	6.02965	3.13249	1	1	1	1	14.1456	18.8751	10.2728	27.6528	26.1399
145	SOCS3_R_V	GBL 9048858_2017-10-30_460PMT_140R_SOCS3_Ab145_A1.gpr	SOCS3	O14543	12.2755	11.2546	14.0899	13.4598	7.94501	1.76301	1	1	1	10.9515	8.1117	1	1	1	1	14.0831	4	1	1	1	1	3.97757	15.1148	8.88271	7.10719	1	1	1	1	1	1.09791	14.1456	3.33091	15.4092	8.19342	18.8207
146	Sox2(D6D9) XP_R_V	GBL 9048859_2017-10-30_460PMT_141R_Sox2_Ab146_A1.gpr	SOX2	P48431	68.5478	86.7242	93.5869	100.308	76.2038	62.9117	15.5287	1	1	87.8618	68.7481	52.9142	21.1732	1	1	105.814	92.2335	70	14.2996	1	1	54.3113	90.6364	102.458	86.5463	81.5157	61.3805	37.2379	8.72375	1	76.0144	94.4752	108.148	74.0041	88.4546	114.72
147	p-Src(Y527)_R_V	GBL 9048860_2017-10-30_460PMT_142R_pSrcY527_Ab147_A1.gpr	SRC	P12931	964.496	972.691	1002.04	771.459	672.845	704.611	242.42	234.672	260.576	134.105	122.83	108.519	1410.81	1317.4	1376.29	1006.74	1022.68	931	252.626	252.425	234.098	1582.79	1651.51	1625.15	341.034	325.018	312.104	3396.63	2987.26	3337.02	2447.88	2352.22	2566.06	2238.62	2310.11	2341.95
149	Stat1_R_V	GBL 9048861_2017-10-30_460PMT_143R_Stat1_Ab149_A1.gpr	STAT1	P42224	326.326	348.868	333.699	413.086	421.719	408.027	188.933	180.911	191.32	273.759	260.326	253.809	330.971	286.058	302.351	319.457	301.026	300	243.093	235.756	231.825	979.155	1049.14	1145.17	451.277	453.562	445.269	388.338	335.241	353.887	785.482	746.14	810.563	539.613	562.612	565.334
334	p-Stat1(Y701)(D4A7)_R_V	GBL 9048862_2017-10-30_460PMT_144R_pStat1Y701_Ab334_A1.gpr	STAT1	P42224	139.992	141.912	128.564	140.431	129.893	142.899	50.0369	40.1076	48.4793	74.9137	62.3316	27.8024	55.7191	31.7842	28.1761	259.999	222.982	217	28.5992	38.1019	20.4552	112.502	132.345	126.103	92.7282	98.2369	98.833	69.1561	48.6037	52.4277	116.776	121.315	113.61	108.951	121.368	118.855
151	p-Stat2(Y690)_R_V	GBL 9048863_2017-10-30_460PMT_145R_pStat2Y690_Ab151_A1.gpr	STAT2	P52630	18.3438	20.6956	22.6877	35.5637	25.9786	20.671	1	1	1	18.4972	13.7496	11.6591	1	1	1	38.2945	28.3795	10	1	1	1	10.8623	21.6565	21.2798	27.8185	20.9015	16.6456	1	1	1	18.7282	24.6924	22.9405	14.3897	26.7421	32.039
153	p-Stat3(S727)_R_V	GBL 9048864_2017-10-30_460PMT_146R_pStat3S727_Ab153_A1.gpr	STAT3	P40763	38.6185	45.3331	38.7582	57.4491	48.4933	47.6331	1.72541	0.853352	1	39.769	27.4992	17.0402	6.68629	1	1	48.372	38.5151	36	1	1	1	135.002	153.2	159.205	43.2732	28.217	27.049	15.9591	1	1	90.3359	92.3281	90.6695	35.9742	52.4556	53.7429
155	p-Stat4(Y693)_R_V	GBL 9048865_2017-10-30_460PMT_147R_pStat4Y693_Ab155_A1.gpr	STAT4	Q14765	77.2369	84.7532	86.9697	76.5988	59.7507	69.2028	69.8791	49.4944	54.5392	159.076	146.663	132.734	49.0328	33.9762	11.9207	92.7129	85.1386	69	33.3657	21.4323	11.364	41.8973	65.7715	63.8395	100.971	105.552	98.833	37.2379	23.6788	10.4855	46.2696	65.4885	69.9138	85.3103	85.369	102.318
157	p-Stat5(Y694)_R_V	GBL 9048866_2017-10-30_460PMT_148R_pStat5Y694_Ab157_A1.gpr	STAT5A	P42229	110.063	106.434	113.439	110.339	116.904	125.823	12.9406	5.97347	6.05991	46.243	43.9988	35.8741	47.9184	30.6882	13.0043	89.6897	80.0708	71	16.6829	2.38137	1	86.1222	91.4385	86.6957	84.4857	83.6059	75.9454	34.578	18.6938	1	64.9978	67.6357	65.5442	65.7814	81.2548	94.0501
158	Stat6_R_V	GBL 9048867_2017-10-30_460PMT_149R_Stat6_Ab158_A1.gpr	STAT6	P42226	72.4096	90.6662	76.5711	92.1009	84.8633	63.8104	1	1	1	46.243	45.8321	28.6993	14.487	3.28802	1	82.6354	68.9217	51	2.38327	1	1	231.211	263.086	234.866	54.6066	39.7128	34.3315	42.5576	33.6487	22.2818	196.095	173.92	198.817	98.6722	100.797	103.352
159	p-Stat6(Y641)_R_V	GBL 9048869_2017-10-30_460PMT_151R_pStat6Y641_Ab159_A1.gpr	STAT6	P42226	371.703	378.433	406.489	425.853	419.987	431.394	324.377	338.781	342.818	321.852	317.158	304.033	454.668	451.554	452.985	406.123	400.354	386	412.305	402.451	415.922	296.384	316.826	330.232	388.428	401.308	425.502	405.627	400.046	423.354	327.192	328.516	376.879	346.38	370.275	406.172
164	p-Tuberin/TSC2(T1462)_R_V	GBL 9048870_2017-10-30_460PMT_152R_pTuberinTSC2R1462_Ab164_A1.gpr	TSC2	P49815	80.1333	88.6952	85.079	98.4841	92.6569	98.8612	41.4099	27.3073	48.4793	100.81	98.9972	83.4072	66.8629	50.4163	42.2641	137.054	132.776	104	76.2645	78.5852	45.4559	72.9323	87.428	85.9075	129.819	121.229	118.6	66.4962	85.9912	58.9812	92.5392	104.137	108.148	95.5887	109.025	141.592
166	Vimentin(D21H3)XP_R_V	GBL 9048871_2017-10-30_460PMT_153R_Vimentin_Ab166_A1.gpr	VIM	P08670	2322.9	2376.05	2273.5	3362.14	3291.49	3203.1	6623.85	6563.13	6995.74	550.292	546.318	507.618	17680.8	20578.6	17744.4	22831.6	23966.5	22955	459.971	452.46	422.74	12589.4	12164.5	12069.6	2484.09	2540.57	2470.83	10353.5	9888.99	10747.7	708.366	681.725	729.725	17299.5	16836.2	17384.8
167	Wnt5a/b(C27E8)_R_V	GBL 9048872_2017-10-30_460PMT_154R_Wnt5ab_Ab167_A1.gpr	WNT5A, WNT5B	P41221, Q9H1J9	141.923	144.869	158.814	208.823	201.767	206.71	281.242	253.446	243.262	316.302	336.407	280.715	226.219	210.433	197.233	396.045	417.585	398	574.367	542.952	513.652	325.092	334.472	353.876	742.856	717.965	712.638	332.481	306.577	319.809	164.147	158.89	170.415	252.847	245.822	282.15
169	YAP(H125)_R_V	GBL 9048873_2017-10-30_460PMT_155R_YAP_Ab169_A1.gpr	YAP1	P46937	472.111	479.94	436.739	671.151	635.609	612.939	214.814	222.725	269.233	246.938	253.91	226.903	388.919	375.93	405.302	501.859	482.452	452	183.512	235.756	209.097	399.576	413.879	399.588	264.791	267.539	261.127	514.681	473.575	540.005	417.528	425.139	430.407	577.643	575.983	579.803
171	cleaved Caspase-7_R_V	GBL 9048876_2017-10-31_460PMT_158R_Cleaved Caspase7_Ab171_A1.gpr	CASP7	P55210	48.2731	81.7967	87.915	165.052	172.325	184.241	187.207	162.99	165.349	159.076	180.578	187.442	231.791	215.913	221.074	201.55	217.914	221	233.56	211.942	204.552	80.6911	102.668	113.492	226.669	236.187	252.805	251.356	239.28	254.274	122.284	119.168	144.197	145.953	159.424	209.804
173	VEGFR2(55B11)_R_V	GBL 9048877_2017-10-31_460PMT_159R_VEGFR2_Ab173_A1.gpr	KDR	P35968	6577.69	6459.97	6444.26	5927.29	5639.08	5906.51	2450.08	2448.27	2681.94	640.929	677.398	691.473	14872.5	14535.2	15334.3	11439	11470.4	11681	2716.92	2629.03	2559.17	6282.26	6257.92	6146.72	1954.5	2001.32	1977.7	11487.9	11494.2	12268.1	11205	11398.2	11221.2	14545.9	13829.8	14571.6
174	Stat5a(L-20)_R_V	GBL 9048878_2017-10-31_460PMT_160R_Stat5a_Ab174_A1.gpr	STAT5A	P42229	416.114	392.23	388.527	668.416	696.226	743.256	233.793	205.658	226.814	170.174	194.328	226.007	266.337	243.313	279.593	313.41	314.202	356	331.274	321.485	327.283	595.096	684.986	630.514	240.063	253.953	289.217	313.862	282.899	323.741	351.429	336.031	347.384	214.818	224.222	242.877
178	SOX9_R_V	GBL 9048879_2017-10-31_460PMT_161R_SOX9_Ab178_A1.gpr	SOX9	P48436	1	1	1	1	1	16.6963	5.15463	2.65014	1	1	7.56359	3.63833	88.8646	83.2782	91.8242	51.4186	81.6632	90	7.00879	1	11.5879	1	1	1	17.4994	36.2023	53.2921	46.2174	29.2203	29.8644	1	1	1	1	1	1
179	p-SAPK/JNK(T183/Y185)_R_V	GBL 9048880_2017-10-31_460PMT_162R_pSAPKJNKT183Y185_Ab179_A1.gpr	MAPK8	P45983	117.089	131.094	160.52	157.071	183.604	189.225	122.852	111.306	98.2435	99.6002	133.308	130.07	165.356	129.914	118.831	164.749	178.832	183	214.936	176.513	176.137	42.6595	66.2691	81.7289	134.848	186.336	200.378	172.985	132.82	109.07	44.4818	40.8988	73.2726	44.5218	59.9553	72.0391
185	PHF8(pAb)_R_V	GBL 9048882_2017-10-31_460PMT_164R_PHF8_Ab185_A1.gpr	PHF8	Q9UPP1	2840.59	2895.46	2874.77	3593.8	3539.27	3632.38	2618.55	2622.75	2796.03	2977.24	3139.84	3088.95	3278.99	3730.86	3804.76	4438.79	4204.1	4097	7807.79	7811.28	8642.28	2647.3	2630.56	2614.54	4731	4712.69	4622.56	4232.19	4047.01	4701.7	2924.39	2859.6	2832.48	2905.3	2960.55	2832.86
198	ASH2_R_V	GBL 9048883_2017-10-31_460PMT_165R_ASH2_Ab198_A1.gpr	ASH2L	Q9UBL3	2303.7	2134.55	2246.31	3372.1	3278.13	3652.79	839.346	851.578	798.119	454.033	488.797	507.548	1107.99	1004.89	1061.92	2101.86	2028.14	2042	551.358	550.72	542.315	882.167	888.168	891.946	580.567	630.347	666.151	1501.4	1462.34	1512.7	832.607	810.238	790.688	1522.02	1584.68	1445.86
200	CBP(A-22)_R_V	GBL 9048884_2017-10-31_460PMT_166R_CBP_Ab200_A1.gpr	CREBBP	Q92793	523.567	548.124	608.031	770.997	810.174	898.819	515.463	516.777	519.908	389.428	412.216	393.85	543.311	528.539	482.887	540.42	548.901	528	420.527	355.379	312.874	462.815	483.28	513.163	482.776	517.48	528.658	505.75	460.884	460.951	452.802	432.201	453.853	449.359	483.777	491.084
201	c-Fos(9F6 )_R_V	GBL 9048885_2017-10-31_460PMT_167R_cFos_Ab201_A1.gpr	FOS	P01100	1	18.0492	23.3484	258.495	290.557	300.534	44.6735	47.7025	51.2953	1	1	9.09584	110.237	113.258	124.233	62.9615	85.7981	82	39.7165	72.9587	44.0342	58.7574	92.1303	90.3733	1	1	19.1852	99.0373	99.6147	103.876	1	1	7.65535	17.6016	51.6856	65.9513
202	CHAF1A(D77D5)XP_R_V	GBL 9048886_2017-10-31_460PMT_168R_CHAF1A_Ab202_A1.gpr	CHAF1A	Q13111	161.83	180.492	201.38	698.295	721.937	792.148	79.0377	84.8044	67.8141	1	28.3635	25.4683	1	1	1	39.8756	62.0227	70	18.6901	18.828	6.95276	59.5623	99.4037	110.02	1	1	14.9218	30.3714	10.6256	1.29845	1	1	1	1	1	1
203	c-Jun(60A8)_R_V	GBL 9048887_2017-10-31_460PMT_169R_cJun_Ab203_A1.gpr	JUN	P05412	1	1	1	129.247	152.409	162.325	251.718	223.495	210.397	1	21.7453	28.1971	184.478	151.011	140.437	316.906	324.585	313	100.459	84.7262	48.6693	564.232	572.177	604.323	93.673	119.255	130.033	231.087	181.963	161.008	22.8112	26.5289	52.4938	267.131	270.832	278.01
204	CRSP1-TRAP220_R_V	GBL 9048889_2017-10-31_460PMT_171R_CRSP1TRAP220_Ab204_A1.gpr	MED1	Q15648	2861.53	2775.77	2775.54	5177.08	4988.49	5328.91	2770.62	2870.1	2843.84	2122.11	2153.73	2204.83	3310.49	3398.86	3330.52	3059.93	3026.71	2963	2107.31	2304.08	2292.09	2553.94	2603.08	2531.24	2732.99	2862.11	2877.77	3396.32	3308.54	3286.38	2262.87	2119	2169.74	4063.9	3786.49	3825.18
205	CtBP2_R_V	GBL 9048890_2017-10-31_460PMT_172R_CtBP2_Ab205_A1.gpr	CTBP2	P56545	22.8466	41.798	67.1266	141.813	184.495	200.356	67.0102	73.3205	65.2058	72.6812	102.109	99.1446	132.734	111.038	112.35	145.861	167.461	166	100.459	80.0192	46.3517	46.684	68.6936	99.0177	57.6449	77.7285	96.9916	209.959	199.229	177.888	9.12446	19.8967	38.2767	62.1234	80.6295	101.464
206	Cyclin C_R_V	GBL 9048891_2017-10-31_460PMT_173R_CyclinC_Ab206_A1.gpr	CCNC	P24863	807.245	777.063	831.786	1006.16	1049.04	1114.94	1247.42	1310.94	1319.77	408.271	451.925	456.611	1272.23	1264.72	1302.82	1304.35	1399.65	1387	266.334	287.128	280.428	852.385	834.021	837.722	702.033	783.674	817.501	1012.82	1037.32	1033.57	408.32	380.248	400.265	1077.84	1056.45	1045.07
207	DRIP130_R_V	GBL 9048892_2017-10-31_460PMT_174R_DRIP130_Ab207_A1.gpr	MED23	Q9ULK4	101.858	106.395	147.873	349.147	365.425	377.523	161.512	156.358	150.408	351.741	395.198	367.472	456.696	430.826	437.515	113.331	115.776	117	210.264	221.23	234.076	259.177	266.693	268.762	106.026	133.097	150.284	408.034	385.177	392.133	392.352	365.878	368.55	386.2	396.945	406.869
345	FBXO11_R_V	GBL 9048893_2017-10-31_460PMT_175R_FBXO11_Ab345_A1.gpr	FBXO11	Q86XK2	777.735	720.066	743.257	955.892	952.778	970.243	634.879	669.602	672.924	670.282	740.287	729.486	913.393	835.003	867.468	799.611	786.654	771	726.578	734.294	776.392	617.356	602.887	594.106	694.827	732.565	740.76	860.964	858.015	893.336	828.045	757.18	742.569	999.151	952.048	958.831
209	FoxK2_R_V	GBL 9048894_2017-10-31_460PMT_176R_FoxK2_Ab209_A1.gpr	FOXK2	Q01167	1	1	17.5113	84.3698	121.214	137.281	55.8419	50.3526	47.8176	35.892	67.1269	60.0325	65.2423	55.5188	62.6565	37.7769	64.0901	67	112.141	120.029	111.244	1	13.7387	14.9312	33.9693	58.5626	78.8723	80.5503	67.738	63.6242	1	1	7.65535	1	9.3034	33.483
211	KLF4_R_V	GBL 9048895_2017-10-31_460PMT_177R_KLF4_Ab211_A1.gpr	KLF4	O43474	1	5.69973	33.0769	215.412	230.842	272.707	134.02	128.973	142.583	83.4488	113.454	114.608	219.349	210.971	240.903	174.193	176.765	204	130.831	122.382	125.15	86.1239	101.02	123.379	129.701	156.522	176.93	298.432	290.875	267.481	70.7146	63.0062	90.7706	182.229	207.776	216.117
212	MED12-Abcam_R_V	GBL 9048896_2017-10-31_460PMT_178R_MED12_Ab212_A1.gpr	MED12	Q93074	55.2125	61.7471	79.7736	190.281	211.233	241.169	268.9	258.83	256.476	224.325	253.38	251.955	200.226	166.556	184.729	290.672	267.731	316	287.36	298.895	303.604	71.6358	81.6242	98.2319	392.191	392.902	433.798	232.407	204.542	184.38	58.1685	54.1633	79.8344	44.5218	55.8204	84.2148
215	p300(C-20)_R_V	GBL 9048897_2017-10-31_460PMT_179R_p300_Ab215_A1.gpr	EP300	Q09472	2765.39	2285.59	2337.76	3425.95	3229.11	3364.31	1334.19	1303.87	1478	856.023	957.74	1008.73	2757.05	2653.8	2844.39	1574.04	1530.93	1578	2060.58	2174.64	2465.91	1934.97	1751.28	1718.67	1345.39	1420.41	1445.28	2873.4	2759.99	3037.08	2226.37	1666.9	1756.36	2906.34	2583.25	2645.16
216	p-c-Fos(S32)_R_V	GBL 9048898_2017-10-31_460PMT_180R_pcFosS32_Ab216_A1.gpr	FOS	P01100	1	1	1	53.8531	79.3239	97.3953	50.6872	40.6355	39.9929	1	17.9635	20.0108	105.738	93.2716	92.9045	36.7275	62.0227	74	112.141	124.736	118.197	1	1	7.0727	32.94	55.3683	78.8723	241.651	232.434	240.214	11.4056	1	13.1235	103.539	106.472	106.537
217	PPP1R10(EPR11706)_R_V	GBL 9048899_2017-10-31_460PMT_181R_PPP1R10_Ab217_A1.gpr	PPP1R10	Q96QC0	1054.53	933.817	944.388	2868.25	2740.1	2746.38	459.471	501.533	508.906	104.294	144.354	132.805	660.134	690.756	748.772	721.031	778.019	741.054	34.0369	93.7094	92.7285	1045.43	1035.14	963.065	296.16	306.63	319.383	814.61	804.14	942.835	451.067	410.07	453.515	1179	1076.28	1104.61
218	Stat3(D3Z2G)_R_V	GBL 9048900_2017-10-31_460PMT_182R_Stat3_Ab218_A1.gpr	STAT3	P40763	68.0339	80.228	104.615	188.142	204.908	240.378	62.2289	61.1625	47.0417	59.8559	90.6841	90.719	87.5688	73.5782	62.5775	47.5294	67.6538	77.4692	122.533	131.193	111.274	1321.68	1405.73	1330.64	9.79941	34.636	51.4794	137.498	116.873	114.283	967.051	934.653	1032.88	54	64.7998	84.8127
220	p-TRAP220-MED1(T1457)_R_V	GBL 9048901_2017-10-31_460PMT_183R_pTRAP220MED1T1457_Ab220_A1.gpr	MED1	Q15648	1099.23	1102.67	1147.91	1475.62	1437.91	1451.48	512.323	512.018	494.366	355.508	373.841	390.934	862.216	802.771	802.718	833.281	835.723	878.663	605.857	583.341	570.281	1882.7	1910.8	1979.85	604.297	571.494	609.349	1298.45	1262.74	1257.11	1367.75	1346.9	1357.14	1328	1403.32	1430.58
221	HIF-2A(D9E3)_R_V	GBL 9048902_2017-10-31_460PMT_184R_HIF2A_Ab221_A1.gpr	EPAS1	Q99814	1	28.9194	52.3075	101.449	132.17	153.805	103.147	83.8801	75.2667	140.571	178.592	187.05	147.071	109.818	126.234	78.8785	111.43	121.3	217.836	194.447	183.139	16.2502	47.6917	72.9014	118.682	139.563	169.147	191.978	133.388	145.451	14.5505	47.9869	73.6962	55	80.9997	103.206
223	p-c-Jun(S63)_R_V	GBL 9048903_2017-10-31_460PMT_185R_pcJunS63_Ab223_A1.gpr	JUN	P05412	1	1	1	36.8906	55.8841	53.4172	53.7044	54.1725	47.0417	38.997	57.3716	50.5034	32.5576	29.6509	29.1309	33.3717	48.7505	49.9472	120.264	124.165	122.865	3.86909	1	3.06953	59.8853	75.3842	79.8457	33.7259	21.5962	23.3761	12.312	1	1	2	1	1
225	Sin3b_R_V	GBL 9048904_2017-10-31_460PMT_186R_Sin3b_Ab225_A1.gpr	SIN3B	O75182	46.6518	62.5032	86.5451	152.174	169.426	184.197	163.671	174.75	148.823	76.1802	114.743	115.971	211.063	186.691	186.653	258.883	275.59	300.703	821.423	789.502	709.373	75.8341	79.7468	92.8533	138.281	141.6	191.209	265.916	226.125	224.67	50.3673	44.715	58.957	90	109.35	138.97
237	p-Rb(S807/811)_R_V	GBL 9048906_2017-11-01_460PMT_188R_pRbS807S811_Ab237_A1.gpr	RB1	P06400	96.2194	58.7717	46.6012	87.6152	77.1733	81.0469	16.1966	20.97	25.6591	9.06907	13.8802	7.48198	33.6803	31.8473	40.999	90.0024	91.5316	86.6431	1	4.68547	1	106.787	95.3834	75.2035	74.04	65.1972	61.9855	10.3772	10.1629	5.19468	70.5142	43.6244	12.4717	65	49.6123	20.4368
238	p-Rb(S780)(C84F6)_R_V	GBL 9048907_2017-11-01_460PMT_189R_pRbS780_Ab238_A1.gpr	RB1	P06400	417.923	399.274	409.9	704.611	706.978	745.999	251.473	271.736	275.408	189.544	189.696	195.467	400.796	389.855	412.148	466.192	454.673	505.588	254.142	309.241	296.731	385.361	379.188	353.763	360.401	297.462	354.052	422.871	434.464	455.833	334.662	301.009	327.665	395	401.961	404.648
261	p-FAK(Y576/577)_R_V	GBL 9048909_2017-11-01_460PMT_191R_pFAKY576Y577_Ab261_A1.gpr	PTK2	Q05397	101.079	78.3623	80.8388	85.7707	78.0603	74.5999	50.2946	55.0463	47.897	61.6697	63.849	52.3739	96.5502	91.1491	84.1559	96.07	97.501	84.6045	77.1503	91.3667	46.3643	64.2269	68.0193	61.3906	105.616	92.7022	91.4023	90.8005	91.4662	84.4136	77.2298	67.6179	73.6962	100	90.1122	86.8564
265	Ki67_R_V	GBL 9048910_2017-11-01_460PMT_192R_Ki67_Ab265_A1.gpr	MKI67	P46013	2491.01	2301.42	2373.81	10065.6	10154.1	10537.9	437.307	442.118	458.443	68.9249	72.1772	68.2731	34.803	29.6509	34.5255	84.9461	78.5978	88.6818	22.6913	28.1128	4.63643	497.565	481.608	475.777	27.2206	26.4864	26.265	27.2401	33.0294	42.8561	62.6792	49.0775	61.2246	220	208.574	226.848
266	Integrina4(D2E1)XP_R_V	GBL 9048911_2017-11-01_460PMT_193R_Integrina4_Ab266_A1.gpr	ITGA4	P13612	389.737	358.227	389.928	360.606	367.238	380.368	87.8024	80.3851	70.9902	103.387	102.714	100.072	161.665	148.255	163.996	162.813	166.15	172.267	81.6885	72.6248	64.91	207.383	214.222	216.402	129.57	116.132	116.617	175.115	157.525	177.918	260.79	217.032	243.765	227	210.599	236.045
267	Integrina5_R_V	GBL 9048912_2017-11-01_460PMT_194R_Integrina5_Ab267_A1.gpr	ITGA5	P08648	1858.3	1757.55	1893.53	2201.45	2037.55	2226.03	1433.82	1423.34	1513.89	1510	1337.13	1615.17	2149.93	2148.04	2191.29	8481.47	7953.3	8028.25	1089.18	1072.97	1094.2	8289.14	8986.37	8658.38	1782.4	1724.67	1755.55	2302.44	2074.5	2532.41	2766.84	2343.72	2817.46	4060	4208.95	4307.05
268	IntegrinaV_R_V	GBL 9048913_2017-11-01_460PMT_195R_IntegrinaV_Ab268_A1.gpr	ITGAV	P06756	109.826	104.483	108.419	97.7601	84.2697	80.1259	148.326	140.674	136.849	77.0871	66.6251	62.6616	187.487	172.415	166.154	236.636	227.834	244.639	117.995	126.508	97.365	198.871	219.695	190.311	178.567	150.768	165.995	217.921	204.528	193.502	184.68	169.045	191.61	215	244.012	230.936
269	Integrinb1(D2E5)_R_V	GBL 9048914_2017-11-01_460PMT_196R_Integrinb1_Ab269_A1.gpr	ITGB1	P05556	4903.3	4781.96	4964.45	3296.18	3045.24	3170.96	1862.6	1875.07	1889.37	870.631	887.409	895.967	4721.98	4965.98	4983.54	7020.19	6892.73	7179.15	930.342	953.494	1001.47	5918.93	5863.73	6022.42	3007.33	2850.34	3086.67	4145.69	4076.6	4318.08	4183.84	3925.11	4386.63	4072	4058.08	4299.9
270	Integrinb3(D7X3P)XP_R_V	GBL 9048915_2017-11-01_460PMT_197R_Integrinb3_Ab270_A1.gpr	ITGB3	P05106	45248.4	45115.2	45380.1	43761.5	42769.1	44260.8	14291.3	15255.7	15875.3	3168.73	3417.31	3382.79	9826.79	9465.23	9222.62	14781.6	14674.9	14716.1	22253.3	25859.1	23604.1	42480.3	42913.9	40805.6	12176.3	11802.7	11809.8	14377.6	13825.4	13999.7	30138.6	28084.3	27814.1	22984	23135.5	22289.4
271	Integrinb4_R_V	GBL 9048916_2017-11-01_460PMT_198R_Integrinb4_Ab271_A1.gpr	ITGB4	P16144	190.495	155.792	177.845	185.375	172.975	175.909	184.982	219.311	218.102	633.021	637.565	699.565	168.401	155.942	187.732	345.852	332.299	336.379	313.139	285.814	345.414	260.003	250.186	247.097	273.295	246.527	244.79	171.224	165.147	172.723	184.68	184.313	190.476	149	146.812	146.123
286	PI3Kp85_R_V	GBL 9048917_2017-11-01_460PMT_199R_PI3Kp85_Ab286_A1.gpr	PIK3R1,	P27986,	193.411	162.322	164.531	200.132	187.167	183.276	27.2784	27.0863	24.8038	54.4144	53.6702	50.5034	69.6059	71.3818	71.2088	82.9236	82.5774	77.4692	43.1134	67.9394	39.4096	132.323	131.348	125.083	51.1747	53.9914	34.6698	101.178	97.818	109.088	155.579	128.692	134.921	184	168.074	170.647
287	AMPKa(23A3)_R_V	GBL 9048918_2017-11-01_460PMT_200R_AMPKa_Ab287_A1.gpr	PRKAA1, PRKAA2	Q13131, P54646	93.3037	87.6911	77.0346	128.195	123.3	124.333	20.4588	23.5913	25.6591	14.5105	9.25348	7.48198	50.5204	51.6145	44.2358	69.7772	86.5571	74.4112	22.6913	32.7983	6.95464	116.073	134.475	127.386	35.9312	28.5238	24.1638	93.3948	90.1958	97.4003	101.854	97.0643	100.907	89	104.287	100.14
288	PI3Kp110a(C73F8)_R_V	GBL 9048919_2017-11-01_460PMT_201R_PI3Kp110a_Ab288_A1.gpr	PIK3CA	P42336	156.712	128.884	133.319	156.857	177.378	134.821	119.17	110.895	114.271	108.482	105.248	82.975	162.033	155.479	164.9	168.881	161.902	152.238	125.508	103.86	64.8514	359.054	336.835	336.478	146.079	148.394	127.22	154.826	169.434	164.622	248.47	241.008	241.966	171.917	188.928	174.414
295	ERa(SP1)_R_V	GBL 9048920_2017-11-01_460PMT_202R_ERa_Ab295_A1.gpr	ESR1	P03372	43.531	38.3911	35.4275	34.4742	32.6517	23.1858	22.8197	26.1957	30.9304	21.517	21.2342	20.0599	32.192	30.6727	31.5095	40.73	45.5351	42.3445	46.4846	49.6721	34.7418	44.1661	36.0335	25.1786	38.668	41.801	37.9607	31.2254	50.557	43.8108	58.9045	47.5532	44.9671	42.4735	47.9978	33.8569
300	MEK6_R_V	GBL 9048921_2017-11-01_460PMT_203R_MEK6_Ab300_A1.gpr	MAP2K6	P525643	851.274	773.306	772.879	547.277	566.551	556.458	445.407	479.382	485.435	464.409	468.076	483.261	1234.03	1244.89	1396.92	725.193	715.406	689.61	811.156	758.629	852.332	2010.38	1941.89	1841.09	636.947	620.745	629.943	2323.69	2484.13	2713.61	3847	3714.56	3870.38	1559.38	1549.21	1508.17
301	p21_R_V	GBL 9048922_2017-11-01_460PMT_204R_p21_Ab301_A1.gpr	CDKN1A	P38936	76.4212	59.4148	66.1935	82.738	84.7179	74.7097	109.028	115.261	109.115	78.8957	77.551	70.2096	85.8455	89.9028	84.0253	133.118	133.57	124.009	111.563	112.891	101.909	182.39	177.034	177.013	96.6699	85.6921	78.9994	92.3751	127.076	104.88	81.3953	74.5721	67.4506	161.804	165.439	160.051
304	Atg12(D88H11)_R_V	GBL 9048923_2017-11-01_460PMT_205R_Atg12_Ab304_A1.gpr	ATG12	O94817	165.418	136.197	148.236	181.851	189.733	178.616	32.1166	41.9132	42.9588	36.7582	37.8523	31.0016	74.0417	69.8069	76.6731	113.249	106.248	106.869	65.0784	63.219	46.3224	274.811	251.451	248.734	54.7796	45.9811	37.9607	91.0741	110.679	100.898	199.204	184.809	190.575	145.623	138.887	135.428
305	Beclin-1(D40C5)_R_V	GBL 9048924_2017-11-01_460PMT_206R_Beclin1_Ab305_A1.gpr	BECN1	Q14457	118.017	106.032	109.079	121.521	125.312	112.494	39.7232	53.2647	55.8465	48.4133	47.0846	40.1198	67.6033	66.6338	65.1196	82.4535	91.0701	79.6479	74.3754	76.766	78.7481	125.955	121.417	103.766	67.6689	56.4314	53.3502	72.8593	72.4195	74.3456	106.028	111.318	102.782	103.15	103.144	105.674
306	Caspase-3(Asp175)_R_V	GBL 9048925_2017-11-01_460PMT_207R_pCaspase3D175_Ab306_A1.gpr	CASP3	P42574	216.688	190.127	179.002	180.127	172.083	183.769	300.037	305.617	317.895	504.753	534.548	507.88	435.666	428.36	434.831	671.549	658.741	647.265	469.494	474.143	495.65	183.207	167.634	154.124	1153.59	1081.6	1104.97	508.714	542.463	581.489	344.859	335.034	352.242	356.98	350.282	340.621
307	Beta-Catenin(CT)_R_V	GBL 9048926_2017-11-01_460PMT_208R_bCatenin_Ab307_A1.gpr	CTNNB1	P35222	1296.26	1087.75	1049.77	721.372	740.399	717.041	409.91	447.074	455.364	340.686	360.058	347.401	1462.59	1539.98	1680.51	1285.48	1272.96	1318.73	409.064	404.15	421.534	12557.9	10588.4	9433.59	524.166	500.567	510.931	1301.06	1391	1405.93	4198.28	4120.92	3569.53	3011.57	2807.36	2676.75
314	Atg7_R_V	GBL 9048929_2017-11-02_460PMT_211R_Atg7_Ab314_A1.gpr	ATG7	O95352	68.6823	44.7896	53.1413	66.3628	61.7735	41.2191	23.6649	26.1957	24.057	43.034	36.0058	27.3544	40.7766	28.5574	35.7108	52.651	48.5707	40.3281	67.4027	58.7034	41.6902	130.045	135.517	126.656	55.8537	50.1612	38.9867	46.8381	51.9234	34.5176	119.951	108.076	116.7	62.699	58.2102	46.1685
315	LC3A(D50G8)XP_R_V	GBL 9048930_2017-11-02_460PMT_212R_LC3A_Ab315_A1.gpr	MAP1LC3A	Q9H492	123.822	95.0636	99.7565	73.2576	75.8931	66.9811	81.9819	83.8264	87.636	90.5508	95.0924	87.5341	375.574	345.861	366.56	273.189	272.198	268.182	230.099	212.235	226.98	148.038	137.867	117.5	263.157	233.041	244.18	323.964	340.235	317.296	149.939	124.287	132.76	273.044	278.796	283.167
316	LC3B(D11)XP_R_V	GBL 9048931_2017-11-02_460PMT_213R_LC3B_Ab316_A1.gpr	MAP1LC3B	Q9GZQ8	91.8989	65.8133	70.8551	91.3565	87.3653	81.5796	55.7815	57.6306	58.424	49.3098	48.0078	41.0316	86.9185	80.3837	92.4278	108.282	116.367	105.861	102.266	94.8286	97.277	115.323	112.801	86.9807	94.5217	85.6921	78.9994	102.784	106.58	100.898	84.6083	81.0567	74.9452	130.454	118.463	121.064
318	p-EGFR(Y845)_R_V	GBL 9048932_2017-11-02_460PMT_214R_pEGFRY845_Ab318_A1.gpr	EGFR	P00533	177.994	140.767	165.018	116.35	108.545	80.7208	73.5302	74.2213	73.8892	100.413	107.094	92.0931	107.307	118.46	117.635	124.177	110.296	105.861	120.86	135.469	159.812	100.601	104.967	100.714	210.526	180.789	176.466	134.009	157.137	118.156	127.448	112.399	116.7	150.68	147.057	149.791
319	p-EGFR(Y992)_R_V	GBL 9048933_2017-11-02_460PMT_215R_pEGFRY992_Ab319_A1.gpr	EGFR	P00533	46.4331	35.6489	39.1567	36.1979	34.4166	18.0334	10.1421	23.5762	28.3528	30.4824	26.7736	20.0599	39.7035	33.8458	40.9623	56.6247	45.5351	36.2953	79.0238	83.5395	83.3803	33.5335	31.3335	19.8377	60.1502	51.2062	47.1944	37.7307	38.2594	35.8452	50.3366	41.0687	38.5432	48.5411	40.8492	49.2464
322	p-ErbB2/HER2(Y1248)_R_V	GBL 9048934_2017-11-02_460PMT_216R_pHER2ErbB2Y1248GMU_Ab322_A1.gpr	ERBB2	P04626	357.922	336.379	347.749	389.558	396.233	376.125	469.072	485.494	469.97	694.82	681.341	640.093	522.584	516.148	535.661	671.549	594.991	660.372	620.569	609.612	627.669	324.703	306.285	282.306	1151.45	1040.85	1024.94	612.799	612.15	585.472	403.763	415.01	387.574	701.824	696.479	712.02
323	HER2/c-ErbB2_R_V	GBL 9048935_2017-11-02_460PMT_217R_ErbB2_Ab323_A1.gpr	ERBB2	P04626	317.293	297.074	318.848	299.063	313.28	311.72	305.953	322.208	320.473	306.618	332.362	331.9	365.916	394.515	415.925	317.893	317.734	328.674	374.201	361.252	352.05	290.351	287.485	267.046	355.53	333.363	333.439	395.522	430.418	446.074	347.001	341.519	341.536	398.442	399.301	397.049
5	ALDH_M_V	GBL 9048937_2017-11-02_460PMT_219M_ALDH_Ab5_A1.gpr	ALDH1A1	P00352	1403.63	1518.28	1798.41	1326.39	1441.97	1389.43	293.276	306.49	305.867	47.5167	65.5491	64.7387	468.931	426.245	433.781	808.64	858.083	850.922	357.931	349.963	345.102	1411.68	1575.29	1654.16	109.559	114.953	110.804	657.034	683.203	663.8	1241.28	1419.03	1522.46	690.7	738.35	788.968
6	ALDH2_M_V	GBL 9048938_2017-11-02_460PMT_220M_ALDH2_Ab6_A1.gpr	ALDH2	P05091	3631.46	2955.2	3351.63	4033.48	4154.71	4203.49	3949.5	4110.98	4492.64	2959.49	2953.4	3063.69	7230.33	7304.34	7284.99	5475.7	5496.59	5588.46	3544.45	3705.09	4152.8	3469.49	3305.68	3317.47	9119.19	8620.41	8417.03	6877.39	7248.78	7232.76	4300.03	4280.87	4421.76	5460.88	5392.1	5480.71
19	p-ATM(S1981)_M_V	GBL 9048969_2017-11-02_460PMT_221M_pATMS1981_Ab19_A1.gpr	ATM	Q13315	4946.79	4765.89	4755.3	6103.89	6176.64	5826.63	9339.35	9685.37	10409.9	6353.45	6388.4	6599.88	15924.4	15814.3	16526.7	12090.8	11769.2	11863	10911.1	10368.2	11202.1	4788.85	4606.85	4419.55	24389	24808.5	23749.5	16186.3	15880.3	16185	9340.29	8795.23	8846.37	12953.1	12617.7	12391.7
24	Axl_M_V	GBL 9048970_2017-11-02_460PMT_222M_Axl_Ab24_A1.gpr	AXL	P30530	4937.03	4891.82	4508.98	5694.86	5779.26	5748.16	8803.47	9025.75	9623.2	16231.7	17903.1	18419.3	12796.2	12661.7	13820.3	25755.9	26034	27138.7	16494.9	16135.3	19634.4	5093.77	4891.8	4672.78	38913	42099.6	40144.8	26592	25974.5	25629.3	11881.1	11584.5	11037.2	9048.15	9048.02	8556.43
49	Chk2(1C12)_M_V	GBL 9048971_2017-11-02_460PMT_223M_Chk2_Ab49_A1.gpr	CHEK2	O96017	108.367	87.474	73.2316	98.4208	72.0016	71.7149	5.23653	3.63429	0.924419	1	1	1	11.5584	14.8761	15.1195	10.2161	1	1	25.6349	29.2062	58.0766	56.4942	55.5616	43.3668	1	1	1	2.67431	5.33029	24.3808	52.4923	39.0651	29.122	58.574	45.7391	35.9179
57	Cox-2_M_V	GBL 9048972_2017-11-02_460PMT_224M_Cox2_Ab57_A1.gpr	PTGS2	P00403	177.682	176.871	178.799	227.542	227.853	194.896	83.7844	83.5886	83.1977	83.0879	76.6685	71.8508	48.3352	58.4417	60.4779	132.81	131.289	113.477	118.853	119.071	116.153	635.367	641.34	580.806	85.5461	95.6736	76.0876	108.31	99.9429	110.355	278.098	253.365	259.858	139.756	129.941	121.722
74	GATA3_M_V	GBL 9048973_2017-11-02_460PMT_225M_GATA3_Ab74_A1.gpr	GATA3	P23771	139.608	136.498	133.148	120.091	116.661	102.088	169.314	152.64	168.244	237.262	237.672	237.297	94.5689	93.5067	89.6369	158.35	142.485	146.791	67.5829	38.1927	58.0766	112.988	105.567	97.5754	135.622	140.823	135.943	109.647	98.6103	116.771	118.387	100.453	104.167	165.446	163.205	145.667
75	GSK-3a/b_M_V	GBL 9048974_2017-11-02_460PMT_226M_GSK3ab_Ab75_A1.gpr	GSK3a	P49840	106.414	107.66	100.812	69.5266	62.8874	45.5601	1	1	1	1	1	1	13.66	19.1264	12.9596	26.5619	19.3372	5.20536	1	1	4.46743	270.089	273.046	257.878	1	1	1	76.2179	82.6194	80.8415	195.45	183.048	179.212	102.761	96.6758	79.8175
76	HER2/c-ErbB2-P185_M_V	GBL 9048975_2017-11-02_460PMT_227M_HER2cErbB2P185_Ab76_A1.gpr	ERBB2	P04626	203.066	184.561	192.114	202.259	206.891	209.239	149.241	165.36	185.808	106.168	137.045	128.575	325.737	338.962	345.588	259.489	227.976	237.364	160.801	159.511	167.529	229.073	253.996	233.097	221.168	242.947	260.727	399.81	343.803	405.491	255.761	276.804	280.019	333.975	325.371	325.256
81	HIF-1a_M_V	GBL 9048976_2017-11-02_460PMT_228M_HIF1a_Ab81_A1.gpr	HIF1A	Q16665	0.976277	1	1	1	1	1	1	1	1	1	1	1	1	1	1	1	1	1	1	1	1	1	1	1	1	1	1	1	1	1	1	1	1	1	1	1
86	p-IkappaB-a(S32/36)_M_V	GBL 9048977_2017-11-02_460PMT_229M_pIkappaBalphaS3236_Ab86_A1.gpr	NFKBIA	P25963	183.54	170.142	170.24	255.533	275.246	248.049	424.159	434.297	428.93	305.579	321.049	329.946	421.357	433.531	427.665	353.478	362.318	390.402	363.55	393.16	413.238	159.422	161.922	154.882	662.46	678.315	695.948	418.53	447.744	424.739	247.943	200.906	230.736	308.284	333.687	347.206
135	S100A7/CBP_M_V	GBL 9048979_2017-11-02_460PMT_231M_S100A7CBP_Ab135_A1.gpr	S100A7	P31151	3197.31	2983.73	2907.39	4316.07	4218.02	3780.64	8964.06	9630.86	10220.4	13800.9	14484.6	14140.4	3041.97	3375.8	3567.12	3715.6	3595.7	3752.02	2523.87	3055.41	2970.84	1865.08	1854.17	1814.44	6423.26	6349.93	5957.15	3020.64	3095.56	3247.78	1750.12	1625.11	1677.88	3113.67	3076.99	2964.22
165	Twist(Twist2C1a)_M_V	GBL 9048980_2017-11-02_460PMT_232M_TWIST_Ab165_A1.gpr	TWIST1	Q15672	169.872	155.723	151.219	175.171	164.966	152.711	171.933	170.811	176.564	186.486	184.004	172.064	235.372	239.08	246.232	245.187	217.798	226.954	193.427	177.484	187.632	147.814	154.779	133.973	239.946	240.797	210.002	224.642	206.549	206.595	164.178	154.028	155.691	204.495	200.628	186.573
190	SRC-3(clone 1208/D1)_M_V	GBL 9048981_2017-11-02_460PMT_233M_SRC3clone1208D1_Ab190_A1.gpr	NCOA3	Q9Y6Q9	518.403	513.309	525.936	635.672	715.459	580.469	408.449	436.114	450.192	200.334	210.838	199.481	324.687	336.837	352.068	442.358	470.2	450.784	335.584	301.048	337.291	333.548	362.738	336.093	358.876	352.595	365.22	346.323	322.482	338.764	265.812	257.83	262.098	349.389	327.45	335.233
191	c-Myc(clone 1123)_M_V	GBL 9048982_2017-11-02_460PMT_234M_cMyc1123_Ab191_A1.gpr	MYC	P01106	37.0985	34.6051	27.5808	93.906	86.5842	74.246	30.5464	32.7086	29.5814	37.8511	39.2926	29.3076	8.40613	18.0638	20.5193	37.7996	29.5147	28.1089	2.33045	15.7264	1	37.1469	31.7495	26.3299	21.9081	27.9496	20.29	41.4518	26.6514	41.0624	29.0383	22.3229	23.5216	46.2427	43.66	35.9179
192	SRC-2(TIF2)_M_V	GBL 9048983_2017-11-02_460PMT_235M_SRC2TIF2_Ab192_A1.gpr	NCOA2	Q15596	79.0784	70.1715	59.9168	121.897	122.129	95.3386	34.0374	35.4343	34.2035	11.0784	13.417	5.67243	28.3707	40.3779	32.3989	54.1454	42.7454	32.2732	4.66089	1	1	48.7553	53.1804	41.818	17.7352	24.7246	9.13051	46.8005	35.9794	53.8944	59.1935	42.4135	44.8031	68.8502	62.3715	45.895
193	SRC-1(clone 1135/H4,1136/H4H6)_M_V	GBL 9048984_2017-11-02_460PMT_236M_SRC11135H4_Ab193_A1.gpr	NCOA1	Q15788	1406.81	1419.77	1394.25	2553.52	2558.33	2369.97	3133.19	3395.33	3410.18	2982.86	2922.03	2994.1	2472.45	2540.62	2617.83	3307.98	3338.21	3341.84	1353.99	1341.24	1322.36	1024.64	1060.43	1036.93	6092.55	6546.66	6148.89	2322.64	2172.09	2186.57	1234.13	1238.92	1284.73	1820.93	1870.1	1784.92
194	PR(1294)_M_V	GBL 9048985_2017-11-02_460PMT_237M_PR1294_Ab194_A1.gpr	PGR	P06401	6.83394	1	1	3.61177	1	1	1	1	1	1	1	1	1	1	1	1	1	1	1	1	1	1	1	1	1	1	1	1	1	1	2.23372	1	1	3.08284	1	1
236	Rb(4H1)_M_V	GBL 9048986_2017-11-02_460PMT_238M_RB_Ab236_A1.gpr	RB1	P06400	51.7427	37.4889	27.5808	37.0207	33.7223	26.1548	6.10928	12.72	17.564	15.6944	8.62521	5.67243	21.0153	30.8147	37.7987	31.67	27.4792	10.4107	18.6436	8.98651	40.2069	39.4686	43.6555	27.1043	33.3838	24.7246	14.203	25.406	34.6469	41.0624	51.3755	41.2974	31.3622	59.6016	50.9367	40.9064
262	p-FAK(Y397)_M_V	GBL 9048987_2017-11-02_460PMT_239M_pFAKY397_Ab262_A1.gpr	PTK2	Q05397	26.3595	22.1088	10.4617	21.6706	10.0255	10.1245	17.4551	28.1657	34.2035	2.7696	1	1	28.3707	43.5656	43.1985	35.7564	24.426	19.7804	1	11.2331	33.5057	62.6854	54.7679	49.5621	8.34596	12.8998	8.11601	52.1491	58.6331	69.2927	53.6092	47.9943	40.3228	48.2979	50.9367	36.9156
264	AR-441_M_V	GBL 9048988_2017-11-02_460PMT_240M_AR441_Ab264_A1.gpr	AR	P10275	70.2919	70.1715	56.1126	67.7207	55.5961	50.6223	180.66	178.989	183.035	117.246	134.17	132.357	129.244	139.197	143.635	96.0315	80.4021	80.1625	342.576	366.2	341.759	46.4336	41.2743	34.0739	286.892	266.596	260.727	113.658	95.9451	101.373	85.9981	77.014	82.8857	100.706	88.3596	98.7741
296	Bcl2(Clone-124)_M_V	GBL 9048939_2017-11-02_460PMT_241M_BCL2_Ab296_A1.gpr	BCL2	P10415	90.7133	86.4817	73.2995	107.424	94.1064	85.371	1.71637	7.73147	1	1	1	1	1	1.06769	1	79.4543	69.6542	56	6.9248	1	1	63.1076	65.6887	47.6777	8.3968	15.8958	1	17.5619	6.6569	11.8116	77.8304	71.345	62.5731	44.6786	45.5113	40.4238
308	c-Src(B-12)_M_V	GBL 9048940_2017-11-02_460PMT_242M_c-Src_Ab308_A1.gpr	FYN,SRC,YES1	P06241,P12931,P07947	345.665	333.572	368.402	225.328	208.254	227.366	72.0877	66.147	64.7492	43.8082	37.3395	30.6693	260.529	250.907	257.93	418.459	374.518	380	108.488	125.326	131.474	489.488	495.068	497.098	101.811	103.853	97.0744	636.28	612.435	643.078	530.562	520.27	518.926	508.089	480.515	494.414
309	IGF-IR(3B7)_M_V	GBL 9048941_2017-11-02_460PMT_243M_IGFIR_Ab309_A1.gpr	IGF1R	P08069	15.278	0.950349	1	6.98693	4.35678	1	1	1	1	1	1	1	1	1	1	1	1	1	1	1	1	1	1	1	1	1	1	1	1	1	6.57722	1	1	17.6636	6.35042	1
311	Laminin5_M_V	GBL 9048942_2017-11-02_460PMT_244M_Laminin5_Ab311_A1.gpr	LAMC2	Q13753	39.1499	20.9077	19.9908	25.3276	16.5558	8.71133	1	1	1	9.12671	1	1.80408	3.17718	4.27076	1	26.4848	11.1043	1	1	1	1	30.7447	20.8281	17.1952	3.1488	1	1	13.5091	5.32552	9.18683	43.8481	25.2452	31.2866	37.4053	25.4017	17.6206
320	Aromatase-A(Clone 677H7F10)_M_V	GBL 9048943_2017-11-02_460PMT_245M_Aromatase_Ab320_A1.gpr	CYP19A1	P11511	220.577	229.984	207.523	235.809	228.295	221.268	211.972	195.005	196.803	219.041	217.662	211.979	299.714	302.156	305.499	292.392	285.683	260	288.533	269.218	294.684	208.74	239.523	217.285	277.094	285.065	252.602	371.501	323.525	366.161	277.339	287.575	275.106	308.594	314.346	311.989
327	AOX1(cloneAO15)_M_V	GBL 9048944_2017-11-02_460PMT_246M_AOX1_Ab327_A1.gpr	AOX1	Q06278	697.06	705.159	653.984	922.274	839.115	880.715	503.755	469.901	512.882	357.767	306.002	305.791	870.548	841.34	963.009	954.511	874.211	839	302.383	255.293	380.822	811.499	750.613	815.21	504.857	473.695	462.408	1330.65	1247.5	1422.65	741.033	768.331	719.591	1120.08	1128.26	1179.55
330	IDH2_M_V	GBL 9048945_2017-11-02_460PMT_247M_IDH2_Ab330_A1.gpr	IDH2	P48735	11874.8	11179.9	11096.8	9693.49	9575.33	9696.58	691.698	692.396	692.646	219.954	219.483	221.902	2349	2297.67	2335.11	5185.72	5058.51	5091	5059.72	4883.06	4882.69	2869.78	2761.33	2651.19	526.899	599.802	575.14	6179.07	6060.44	6261.48	3381.79	3332.36	3243.02	5244.02	5026.36	5046.75
333	SCD1 (CD.E10)_M_V	GBL 9048946_2017-11-02_460PMT_248M_SCD1_Ab333_A1.gpr	SCD	O00767	1253.75	1054.89	1092.83	1550.22	1479.56	1548.87	678.825	661.47	755.691	498.318	530.949	552.048	1202.03	1177.66	1213.54	855.988	769.225	765	1089.5	1132.57	1366.88	572.823	499.875	459.582	595.123	617.817	613.761	1080.73	1061.11	1179.85	777.208	681.62	635.441	1305.03	1194.94	1209.6
325	p-SHC(2431)(Y317)_R_V	GBL 9048950_2017-11-07_460PMT_252R_pSHCY317MDA_Ab325_A1.gpr	SHC1	P29353	26.7365	33.2622	27.6063	31.4412	29.6261	32.2319	12.0146	12.0267	11.0755	8.21404	7.28575	7.21631	25.4175	19.2184	20.0847	26.4848	27.256	23	11.5413	4.64169	1	19.4177	20.027	17.1952	18.8928	19.075	15.6572	25.6673	22.6335	32.8101	26.3089	18.6595	21.5769	33.2492	35.9857	35.2413
326	SRD5A1_R_V	GBL 9048951_2017-11-07_460PMT_253R_SRD5A1_Ab326_A1.gpr	SRD5A1	P18405	549.054	545.5	579.733	469.871	446.134	488.705	359.58	347.057	357.824	461.811	481.77	476.276	659.795	663.036	716.707	520.161	507.769	500	2783.77	2729.31	2745.09	619.749	583.988	624.499	490.163	489.591	502.073	759.213	774.863	804.503	632.509	659.667	652.703	746.028	774.751	782.563
328	FAS_R_V	GBL 9048952_2017-11-07_460PMT_254R_FAS_Ab328_A1.gpr	FAS	P25445	55.3828	49.4181	48.549	57.6421	68.8371	65.335	52.3494	54.9793	53.6737	96.7431	94.7148	102.832	59.3074	49.1138	46.5119	57.2071	72.6827	55	64.6314	67.3045	54.4032	67.962	56.0757	49.2409	65.0752	65.7026	61.5849	58.0892	43.9355	47.2465	58.0988	46.0999	49.627	71.6935	60.329	57.0079
329	HexokinaseII(C64G5)_R_V	GBL 9048953_2017-11-07_460PMT_255R_HexokinaseII_Ab329_A1.gpr	HK2	P52789	116.495	125.446	118.041	123.145	123.732	118.474	48.0584	49.825	42.5981	43.8082	36.4288	30.6693	64.6027	66.1968	61.3112	143.018	140.318	140	76.1728	60.342	47.6028	115.697	110.549	118.022	66.1248	58.2846	56.3658	72.9492	70.5631	65.6202	89.8887	90.0045	98.1751	81.0448	86.7891	89.1396
331	PFKFB3 (C-terminal)_R_V	GBL 9048954_2017-11-07_460PMT_256R_PFKFB3_Ab331_A1.gpr	PFKFB1,PFKFB2,PFKFB3,PFKFB4	P16118,O60825,Q16875,Q16877	8154.65	8439.1	8676.95	12908.3	12862.1	13128.8	7856.7	7962.55	8401.21	7595.25	7259.34	7504.96	10344.9	11230	12181.9	10171.2	9558.78	10073	7654.21	8821.53	8811.05	7726.63	8123.77	7872.29	8879.61	9089.22	8988.26	11440.9	11945.1	13029.5	7491.45	7720.63	7423.55	9890.59	10560.7	10437.6
332	RRM2 (EPR11820)_R_V	GBL 9048955_2017-11-07_460PMT_257R_RRM2_Ab332_A1.gpr	RRM2	P31350	356.169	334.523	326.516	354.587	358.998	363.262	192.234	201.018	204.471	129.599	123.858	141.62	182.159	201.793	191.333	198.106	171.612	179	154.654	204.234	183.611	643.212	652.08	640.131	140.646	137.764	146.134	217.497	218.346	237.545	290.494	276.599	228.716	265.993	272.01	219.74
337	GLDC_R_V	GBL 9048956_2017-11-07_460PMT_258R_GLDC_Ab337_A1.gpr	GLDC	P23378	143.232	148.254	120.897	150.219	177.757	162.902	81.5277	85.0461	87.7522	99.4811	105.643	105.539	129.205	131.326	138.479	96.4045	105.996	106	106.18	116.042	113.34	95.4704	89.7211	85.1945	97.6128	78.4193	99.1621	140.495	126.481	136.49	111.813	109.762	97.0963	117.411	132.3	131.636
338	GLS1_R_V	GBL 9048957_2017-11-07_460PMT_259R_GLS1_Ab338_A1.gpr	GLS	O94925	952.967	902.831	927.191	896.073	876.584	963.473	679.684	675.215	718.205	782.159	807.808	852.427	1009.29	1067.69	1062.38	1000.06	993.33	1000	953.314	1004.93	1074.46	1615.72	1526.86	1459.25	1061.15	1073.5	1126.27	1579.22	1613.63	1609.01	1323.12	1295.19	1202.91	1292.56	1289.14	1272.83
339	LDHA_R_V	GBL 9048958_2017-11-07_460PMT_260R_LDHA_Ab339_A1.gpr	LDHA	P00338	567.197	519.841	541.655	453.277	474.889	473.896	152.757	156.347	170.393	141.464	132.965	149.738	411.975	407.858	437.635	245.779	255.399	266	293.15	285.464	292.417	1953.1	1751.16	1758.6	160.589	153.659	164.922	837.565	810.81	867.499	1081.95	961.512	965.568	815.643	763.109	752.504
340	PHGDH_R_V	GBL 9048959_2017-11-07_460PMT_261R_PHGDH_Ab340_A1.gpr	PHGDH	O43175	243.73	223.341	215.955	282.589	287.108	312.413	121.846	140.972	126.544	134.179	132.004	151.995	424.054	349.386	349.863	265	304.691	315.325	158.024	153.897	123.784	760.589	691.222	740.556	191.838	210.285	205.831	1246.94	1214.89	1249.57	972.571	887.161	902.332	533.946	529.173	516.413
341	PKM2_R_V	GBL 9048960_2017-11-07_460PMT_262R_PKM2_Ab341_A1.gpr	PKM	P14618	4466.72	4445.83	4449.99	8085.32	8415.23	8889.57	2692.54	2796.67	2686.3	1587.95	1670.76	1537.89	3395.67	3249.4	3446.68	3139	3304.25	3054.89	2642.89	2473.67	2378.9	3997.72	4124.29	4288.19	1789.05	1674.84	1720.08	5053.14	5214.11	5268.2	2673.43	2859.48	2931.47	4609.63	5109.69	4866.52
342	PKM1/2_R_V	GBL 9048961_2017-11-07_460PMT_263R_PKM12_Ab342_A1.gpr	PKM	P14618	1515.1	1494.67	1526.65	5500.54	5770.96	5542.67	848.66	865.969	903.644	222.023	237.029	243.57	992.696	967.37	1051.71	833	871.87	830.258	341.24	337.215	328.59	1586.37	1590.61	1641.06	286.679	285.69	275.131	1311.02	1359.39	1527.4	719.155	691.351	708.975	1648.18	1641.49	1628.05
378	DNA-PKcs Rabit PolyAb_R_V	GBL 9048991_2017-11-07_460PMT_273R_DNA-PKcs-R_Ab378_A1.gpr	PRKDC	P78527	42.7771	35.3147	38.3297	46.666	45.9013	50.5896	40.8993	36.7752	31.4237	30.8901	31.7965	30.2103	69.0571	61.9033	55.13	58	57.6443	53.0362	54.9648	56.5798	40.5111	31.3894	30.9858	33.5889	52.8093	42.4818	45.5104	51.2619	49.5053	43.4518	37.67	33.9112	43.3386	43.1791	44.4505	36.2941

## Sheet: Table S8
Supplementary Table 8. List of proteins with significant change in expression in OI type III bone
Protein name	Gene name	non-OI Control	TypeIII OI	P-value
Aromatase-A	CYP19A1	216.327	288.097	0.00075194
LC3A	MAP1LC3A	88.4496	247.423	0.00076347
p53	TP53	156.427	219.061	0.00133346
FGFR1	FGFR1	331.34	762.984	0.00167048
GLS1	GLS	836.218	1229.41	0.00276735
IntegrinaV	ITGAV	101.426	188.853	0.00349492
HER2/c-ErbB2-P185	ERBB2	172.527	275.427	0.00752533
CD24	CD24	775.16	1261.73	0.0133289
p-EGFR(Y1148)	EGFR	44.3143	121.36	0.0140695
ALDH2	ALDH2	3654.97	5696.97	0.0199244
p-ATM	ATM	6779.29	13184.5	0.0210659
c-Met	MET	549.137	944.624	0.0222249
Slug	SNAI2	175.519	394.861	0.0248985
FSP1	S100A4	141.494	243.051	0.0259925
MEK6	MAP2K6	574.476	1653.3	0.0263199
LC3B	MAP1LC3B	66.5878	99.1576	0.0270036
p-FAK	PTK2	15.4454	37.3069	0.0272288
p-EGFR(Y992)	EGFR	29.1061	46.7744	0.0312489
p-Bcl2	BCL2	560.343	633.223	0.0327053
HER2/c-ErbB2	ERBB2	314.733	358.01	0.0329443
p-Src	SRC	515.939	1567.48	0.0329503
p-EGFR(Y1173)	EGFR	483.489	572.243	0.0331527
PHGDH	PHGDH	197.723	554.056	0.0347982
VEGFR2	KDR	3878.74	9328.32	0.0369451
HER3/ErbB3	ERBB3	451.297	608.041	0.0445921
ERa(SP1)	ESR1	29.2015	40.7932	0.0455225
Twist	TWIST1	169.294	199.994	0.0462511
Vimentin	VIM	3218.01	10668.4	0.0537624
Akt	AKT1/2/3	914.949	1820.67	0.0538318

## Sheet: Table S9
Local ID:	Dose cohort	System Organ Class	Adverse Event	Severity	Causality (by reporter)	Serious?
BCM222	1 mg/kg	Gastrointestinal disorders	Nausea	Grade 1	Probably related	No
BCM222	1 mg/kg	General disorders and administration site conditions	Flu like symptoms	Grade 1	Definitely not related	No
BCM222	1 mg/kg	General disorders and administration site conditions	Localized oral bleeding due to chipped tooth	Grade 1	Probably not related	No
BCM222	1 mg/kg	General disorders and administration site conditions	Pain	Grade 1	Probably not related	No
BCM222	1 mg/kg	General disorders and administration site conditions	Pain	Grade 1	Probably not related	No
BCM222	1 mg/kg	Injury, poisoning and procedural complications	Ankle fracture	Grade 1	Definitely not related	No
BCM222	1 mg/kg	Injury, poisoning and procedural complications	Fracture	Grade 1	Definitely not related	No
BCM222	1 mg/kg	Musculoskeletal and connective tissue disorders	Bone pain	Grade 2	Definitely not related	No
BCM222	1 mg/kg	Nervous system disorders	Pain after epidural steroid injection	Grade 2	Definitely not related	No
BCM222	1 mg/kg	Respiratory, thoracic and mediastinal disorders	Cough	Grade 1	Definitely not related	No
BCM253	1 mg/kg	Injury, poisoning and procedural complications	Bruising	Grade 1	Probably not related	No
BCM253	1 mg/kg	Injury, poisoning and procedural complications	Fracture	Grade 2	Definitely not related	No
BCM253	1 mg/kg	Injury, poisoning and procedural complications	Fracture	Grade 2	Definitely not related	No
BCM253	1 mg/kg	Injury, poisoning and procedural complications	Fracture	Grade 2	Definitely not related	No
BCM253	1 mg/kg	Injury, poisoning and procedural complications	Fracture	Grade 2	Definitely not related	No
BCM253	1 mg/kg	Injury, poisoning and procedural complications	Fracture	Grade 2	Definitely not related	No
BCM253	1 mg/kg	Injury, poisoning and procedural complications	Fracture	Grade 2	Definitely not related	No
BCM253	1 mg/kg	Injury, poisoning and procedural complications	Fracture	Grade 1	Definitely not related	No
BCM253	1 mg/kg	Musculoskeletal and connective tissue disorders	Back pain	Grade 2	Definitely not related	No
BCM253	1 mg/kg	Respiratory, thoracic and mediastinal disorders	Allergic rhinitis	Grade 1	Definitely not related	No
BCM253	1 mg/kg	Respiratory, thoracic and mediastinal disorders	Sinus disorder	Grade 1	Definitely not related	No
FR003	1 mg/kg	General disorders and administration site conditions	Lightheadness	Grade 1	Definitely not related	No
FR003	1 mg/kg	General disorders and administration site conditions	Lightheadedness	Grade 1	Definitely not related	No
FR003	1 mg/kg	Injury, poisoning and procedural complications	Fracture	Grade 2	Definitely not related	No
FR003	1 mg/kg	Investigations	Hypernatremia	Grade 1	Definitely not related	No
FR003	1 mg/kg	Nervous system disorders	Compression neuropathy	Grade 2	Definitely not related	No
FR003	1 mg/kg	Skin and subcutaneous tissue disorders	Dry skin	Grade 1	Probably not related	No
FR005	1 mg/kg	Gastrointestinal disorders	Nausea	Grade 1	Definitely not related	No
FR005	1 mg/kg	General disorders and administration site conditions	Brusing at IV site	Grade 1	Definitely not related	No
FR005	1 mg/kg	General disorders and administration site conditions	Injection site reaction	Grade 1	Definitely not related	No
FR005	1 mg/kg	General disorders and administration site conditions	Malaise	Grade 1	Definitely not related	No
FR005	1 mg/kg	Musculoskeletal and connective tissue disorders	Bone pain	Grade 1	Definitely not related	No
FR005	1 mg/kg	Musculoskeletal and connective tissue disorders	Pain	Grade 1	Probably not related	No
FR005	1 mg/kg	Reproductive system and breast disorders	Menorrhagia	Grade 1	Probably not related	No
FR005	1 mg/kg	Reproductive system and breast disorders	Prolonged menstrual periods	Grade 1	Probably not related	No
FR005	1 mg/kg	Respiratory, thoracic and mediastinal disorders	Epistaxis	Grade 2	Possibly related	No
FR005	1 mg/kg	Respiratory, thoracic and mediastinal disorders	Epistaxis	Grade 1	Possibly related	No
FR007	4 mg/kg	General disorders and administration site conditions	Headache	Grade 1	Probably related	No
FR007	4 mg/kg	General disorders and administration site conditions	Hyponatremia	Grade 1	Definitely not related	No
FR007	4 mg/kg	General disorders and administration site conditions	Injection site reaction	Grade 1	Definitely not related	No
FR007	4 mg/kg	General disorders and administration site conditions	Malaise	Grade 1	Probably related	No
FR007	4 mg/kg	Skin and subcutaneous tissue disorders	Skin pierce site patency	Grade 1	Probably not related	No
FR007	4 mg/kg	Gastrointestinal disorders	Abdominal pain	Grade 1	Definitely not related	No
FR007	4 mg/kg	Gastrointestinal disorders	Constipation	Grade 1	Definitely not related	No
FR007	4 mg/kg	Reproductive system and breast disorders	Uterine pain	Grade 1	Definitely not related	No
FR007	4 mg/kg	Gastrointestinal disorders	Gastritis	Grade 1	Definitely not related	No
FR007	4 mg/kg	Cardiac disorders	QTc above ULN	Grade 1	Probably not related	No
FR009	4 mg/kg	General disorders and administration site conditions	Upper respiratory infection	Grade 1	Definitely not related	No
FR009	4 mg/kg	Respiratory, thoracic and mediastinal disorders	Epistaxis	Grade 1	Probably related	No
FR009	4 mg/kg	Reproductive system and breast disorders	Prolonged menstrual periods	Grade 1	Probably not related	No
FR009	4 mg/kg	General disorders and administration site conditions	Occult blood in urine	Grade 1	Probably not related	No
FR009	4 mg/kg	Infections and infestations	Upper respiratory infection	Grade 1	Definitely not related	No
FR009	4 mg/kg	General disorders and administration site conditions	Occult blood in urine	Grade 1	Possibly related	No
FR011	4 mg/kg	Nervous system disorders	Headache	Grade 1	Definitely not related	No
FR011	4 mg/kg	General disorders and administration site conditions	Injection site reaction	Grade 1	Definitely related	No
FR011	4 mg/kg	Skin and subcutaneous tissue disorders	Bleeding from skin scab	Grade 1	Probably related	No
FR012	4 mg/kg	Injury, poisoning and procedural complications	Fracture	Grade 2	Definitely not related	No
FR012	4 mg/kg	Skin and subcutaneous tissue disorders	Skin rash	Grade 1	Definitely not related	No
FR012	4 mg/kg	Skin and subcutaneous tissue disorders	Skin rash	Grade 1	Possibly related	No
FR012	4 mg/kg	General disorders and administration site conditions	Pain	Grade 1	Definitely not related	No
FR012	4 mg/kg	Investigations	QTc above ULN	Grade 1	Possibly related	No
